# Supplementary material for: 1,3-Bis[(6-methyl-2-pyrid­yl)meth­yl]imidazolium bromide
Source: Acta Crystallogr Sect E Struct Rep Online. 2009 Feb 28;65(Pt 3):o637. doi: 10.1107/S1600536809006710 (PMC2968481; doi:10.1107/S1600536809006710)
Supplement: Supplementary file 1 [file e-65-0o637-sup1.cif]

##############################################################################
###                                                                        ###
###        Electronic paper (Acta Crystallographica Section E)             ###
###                                                                        ###
##############################################################################
#                                                                            #
# This CIF contains the data in a paper accepted for publication in Acta     #
# Crystallographica Section E. It conforms to the requirements of Notes      #
# for Authors for Section E, and has been peer reviewed under the auspices   #
# of the IUCr Commission on Journals.                                        #
#                                                                            #
# Full details of the Crystallographic Information File format               #
# are given in the paper "The Crystallographic Information File (CIF):       #
# a New Standard Archive File for Crystallography" by S. R. Hall, F. H.      #
# Allen and I. D. Brown [Acta Cryst. (1991), A47, 655-685].                  #
#                                                                            #
# The current version of the core CIF dictionary is obtainable from          #
# ftp://ftp.iucr.org/pub/cif_core.dic. The current version number is 2.4.    #
#                                                                            #
# Software is freely available for graphical display of the structure(s) in  #
# this CIF.  For information consult the CIF home page http://www.iucr.org/  #
# cif/home.html                                                              #
#                                                                            #
# This file may be used for bona fide research purposes within the           #
# scientific community so long as proper attribution is given to the journal # 
# article from which it was obtained.                                        #
#                                                                            #
##############################################################################
                                             
data_I
_audit_creation_method     SHELXL-97
_chemical_name_systematic
;
1,3-Bis[(6-methyl-2-pyridyl)methyl]imidazolium bromide
;
_chemical_name_common     ?
_chemical_formula_moiety     'C17 H19 N4 +, Br -'
_chemical_formula_sum     'C17 H19 Br N4'
_chemical_formula_iupac     'C17 H19 N4 +, Br -'
_chemical_formula_weight     359.27
_chemical_melting_point     ?
_symmetry_cell_setting     monoclinic
_symmetry_space_group_name_H-M     'P 21/c'
_symmetry_space_group_name_Hall     -P_2ybc
loop_
    _symmetry_equiv_pos_as_xyz
    'x, y, z'
    '-x, y+1/2, -z+1/2'
    '-x, -y, -z'
    'x, -y-1/2, z-1/2'
_cell_length_a     8.2951(4)
_cell_length_b     12.4992(5)
_cell_length_c     16.1786(7)
_cell_angle_alpha     90.00
_cell_angle_beta     95.7090(10)
_cell_angle_gamma     90.00
_cell_volume     1669.11(13)
_cell_formula_units_Z     4
_cell_measurement_reflns_used     3923
_cell_measurement_theta_min     2.06
_cell_measurement_theta_max     28.29
_cell_measurement_temperature     173(2)
_exptl_crystal_description     block
_exptl_crystal_colour     yellow
_exptl_crystal_size_max     0.40
_exptl_crystal_size_mid     0.25
_exptl_crystal_size_min     0.15
_exptl_crystal_density_diffrn     1.430
_exptl_crystal_density_meas     ?
_exptl_crystal_density_method     'not measured'
_exptl_crystal_F_000     736
_exptl_absorpt_coefficient_mu     2.465
_exptl_absorpt_correction_type     multi-scan
_exptl_absorpt_process_details     '(SADABS; Sheldrick, 1996)'
_exptl_absorpt_correction_T_min     0.4389
_exptl_absorpt_correction_T_max     0.7087
_exptl_special_details
;
;
_diffrn_ambient_temperature     173(2)
_diffrn_radiation_type     MoK\a
_diffrn_radiation_wavelength     0.71073
_diffrn_radiation_source     'fine-focus sealed tube'
_diffrn_radiation_monochromator     graphite
_diffrn_measurement_device_type     'Bruker SMART CCD area-detector'
_diffrn_measurement_method     '\f and \w'
_diffrn_detector_area_resol_mean     10.0
_diffrn_reflns_number     10482
_diffrn_reflns_av_R_equivalents     0.0704
_diffrn_reflns_av_sigmaI/netI     0.0635
_diffrn_reflns_theta_min     2.06
_diffrn_reflns_theta_max     28.29
_diffrn_reflns_theta_full     25.00
_diffrn_measured_fraction_theta_max     0.946
_diffrn_measured_fraction_theta_full     0.999
_diffrn_reflns_limit_h_min     -10
_diffrn_reflns_limit_h_max     9
_diffrn_reflns_limit_k_min     -8
_diffrn_reflns_limit_k_max     16
_diffrn_reflns_limit_l_min     -21
_diffrn_reflns_limit_l_max     20
_diffrn_standards_number     .
_diffrn_standards_interval_count     .
_diffrn_standards_interval_time     .
_diffrn_standards_decay_%     .
_refine_special_details
;
 Refinement of F^2^ against ALL reflections.  The weighted R-factor wR and
 goodness of fit S are based on F^2^, conventional R-factors R are based
 on F, with F set to zero for negative F^2^. The threshold expression of
 F^2^ > 2sigma(F^2^) is used only for calculating R-factors(gt) etc. and is
 not relevant to the choice of reflections for refinement.  R-factors based
 on F^2^ are statistically about twice as large as those based on F, and R-
 factors based on ALL data will be even larger.
;
_reflns_number_total     3923
_reflns_number_gt     2861
_reflns_threshold_expression     I>2\s(I)
_refine_ls_structure_factor_coef     Fsqd
_refine_ls_matrix_type     full
_refine_ls_R_factor_all     0.0618
_refine_ls_R_factor_gt     0.0371
_refine_ls_wR_factor_gt     0.0844
_refine_ls_wR_factor_ref     0.0941
_refine_ls_goodness_of_fit_ref     0.996
_refine_ls_restrained_S_all     0.996
_refine_ls_number_reflns     3923
_refine_ls_number_parameters     201
_refine_ls_number_restraints     0
_refine_ls_hydrogen_treatment     constr
_refine_ls_weighting_scheme     calc
_refine_ls_weighting_details
                 'calc w=1/[\s^2^(Fo^2^)+(0.0442P)^2^] where P=(Fo^2^+2Fc^2^)/3'
_atom_sites_solution_hydrogens     difmap
_atom_sites_solution_primary     direct
_atom_sites_solution_secondary     difmap
_refine_ls_shift/su_max     ?
_refine_ls_shift/su_max_lt     0.001
_refine_ls_shift/su_mean     0.000
_refine_diff_density_max     0.916
_refine_diff_density_min     -0.495
_refine_ls_extinction_method     none
_refine_ls_extinction_coef     ?
loop_
    _atom_type_symbol
    _atom_type_description
    _atom_type_scat_dispersion_real
    _atom_type_scat_dispersion_imag
    _atom_type_scat_source
    'C' 'C' 0.0033 0.0016
                         'International Tables Vol C Tables 4.2.6.8 and 6.1.1.4'
    'H' 'H' 0.0000 0.0000
                         'International Tables Vol C Tables 4.2.6.8 and 6.1.1.4'
    'N' 'N' 0.0061 0.0033
                         'International Tables Vol C Tables 4.2.6.8 and 6.1.1.4'
    'Br' 'Br' -0.2901 2.4595
                         'International Tables Vol C Tables 4.2.6.8 and 6.1.1.4'
_computing_data_collection     'SMART (Bruker, 1997)'
_computing_cell_refinement     'SMART (Bruker, 1997)'
_computing_data_reduction     'SAINT (Bruker, 1997)'
_computing_structure_solution     'SHELXS97 (Sheldrick, 2008)'
_computing_structure_refinement     'SHELXL97 (Sheldrick, 2008)'
_computing_molecular_graphics     'SHELXTL (Sheldrick, 2008)'
_computing_publication_material     'SHELXTL (Sheldrick, 2008)'
loop_
    _atom_site_type_symbol
    _atom_site_label
    _atom_site_fract_x
    _atom_site_fract_y
    _atom_site_fract_z
    _atom_site_U_iso_or_equiv
    _atom_site_adp_type
    _atom_site_calc_flag
    _atom_site_refinement_flags
    _atom_site_occupancy
    _atom_site_disorder_assembly
    _atom_site_disorder_group
    Br Br 0.25933(3) -0.13979(2) 0.728857(17) 0.02867(10) Uani d . 1 . .
    N N1 0.2300(3) 0.43039(18) 0.55743(13) 0.0278(5) Uani d . 1 . .
    N N2 0.1795(3) 0.32251(18) 0.69967(13) 0.0249(5) Uani d . 1 . .
    N N3 0.3401(3) 0.18620(18) 0.70972(12) 0.0251(5) Uani d . 1 . .
    N N4 0.6655(3) 0.02641(18) 0.63640(13) 0.0278(5) Uani d . 1 . .
    C C1 0.3308(4) 0.4122(3) 0.42228(19) 0.0461(8) Uani d . 1 . .
    H H1A 0.4447 0.3965 0.4401 0.069 Uiso calc R 1 . .
    H H1B 0.3231 0.4511 0.3695 0.069 Uiso calc R 1 . .
    H H1C 0.2699 0.3451 0.4151 0.069 Uiso calc R 1 . .
    C C2 0.2610(3) 0.4796(2) 0.48712(16) 0.0316(6) Uani d . 1 . .
    C C3 0.2275(4) 0.5877(2) 0.47302(19) 0.0372(7) Uani d . 1 . .
    H H3A 0.2493 0.6205 0.4223 0.045 Uiso calc R 1 . .
    C C4 0.1625(4) 0.6461(2) 0.5333(2) 0.0405(7) Uani d . 1 . .
    H H4A 0.1389 0.7199 0.5249 0.049 Uiso calc R 1 . .
    C C5 0.1314(3) 0.5967(2) 0.60658(19) 0.0343(7) Uani d . 1 . .
    H H5A 0.0881 0.6358 0.6496 0.041 Uiso calc R 1 . .
    C C6 0.1653(3) 0.4883(2) 0.61548(16) 0.0268(6) Uani d . 1 . .
    C C7 0.1255(3) 0.4340(2) 0.69380(17) 0.0283(6) Uani d . 1 . .
    H H7A 0.1770 0.4740 0.7422 0.034 Uiso calc R 1 . .
    H H7B 0.0068 0.4363 0.6963 0.034 Uiso calc R 1 . .
    C C8 0.0851(3) 0.2329(2) 0.68219(17) 0.0297(6) Uani d . 1 . .
    H H8A -0.0289 0.2316 0.6684 0.036 Uiso calc R 1 . .
    C C9 0.1843(3) 0.1478(2) 0.68830(17) 0.0302(6) Uani d . 1 . .
    H H9A 0.1538 0.0750 0.6796 0.036 Uiso calc R 1 . .
    C C10 0.3325(3) 0.2922(2) 0.71530(15) 0.0257(6) Uani d . 1 . .
    H H10A 0.4222 0.3386 0.7283 0.031 Uiso calc R 1 . .
    C C11 0.4884(3) 0.1223(2) 0.71751(17) 0.0280(6) Uani d . 1 . .
    H H11A 0.4651 0.0515 0.7411 0.034 Uiso calc R 1 . .
    H H11B 0.5704 0.1582 0.7567 0.034 Uiso calc R 1 . .
    C C12 0.5575(3) 0.1063(2) 0.63500(16) 0.0251(6) Uani d . 1 . .
    C C13 0.5148(3) 0.1686(2) 0.56543(16) 0.0298(6) Uani d . 1 . .
    H H13A 0.4382 0.2250 0.5667 0.036 Uiso calc R 1 . .
    C C14 0.5875(3) 0.1459(2) 0.49366(18) 0.0330(6) Uani d . 1 . .
    H H14A 0.5608 0.1865 0.4446 0.040 Uiso calc R 1 . .
    C C15 0.6987(3) 0.0642(2) 0.49443(17) 0.0331(7) Uani d . 1 . .
    H H15A 0.7500 0.0480 0.4460 0.040 Uiso calc R 1 . .
    C C16 0.7350(3) 0.0057(2) 0.56687(17) 0.0305(6) Uani d . 1 . .
    C C17 0.8531(4) -0.0873(3) 0.5706(2) 0.0445(8) Uani d . 1 . .
    H H17A 0.9412 -0.0744 0.6144 0.067 Uiso calc R 1 . .
    H H17B 0.8980 -0.0943 0.5170 0.067 Uiso calc R 1 . .
    H H17C 0.7964 -0.1535 0.5826 0.067 Uiso calc R 1 . .
loop_
    _atom_site_aniso_label
    _atom_site_aniso_U_11
    _atom_site_aniso_U_22
    _atom_site_aniso_U_33
    _atom_site_aniso_U_12
    _atom_site_aniso_U_13
    _atom_site_aniso_U_23
    Br 0.02798(15) 0.02717(15) 0.03144(16) 0.00081(11) 0.00575(11) 0.00151(12)
    N1 0.0321(12) 0.0264(12) 0.0249(11) -0.0012(10) 0.0022(10) -0.0001(9)
    N2 0.0292(12) 0.0238(11) 0.0223(11) -0.0008(9) 0.0057(9) -0.0003(9)
    N3 0.0275(12) 0.0278(12) 0.0205(11) 0.0002(10) 0.0043(9) 0.0004(9)
    N4 0.0261(12) 0.0312(13) 0.0260(11) -0.0004(10) 0.0014(9) -0.0010(10)
    C1 0.063(2) 0.051(2) 0.0266(15) 0.0014(17) 0.0125(15) 0.0030(14)
    C2 0.0321(15) 0.0388(16) 0.0234(13) -0.0044(13) -0.0005(11) 0.0019(12)
    C3 0.0381(17) 0.0395(18) 0.0332(16) -0.0073(14) -0.0008(13) 0.0111(14)
    C4 0.0411(17) 0.0278(16) 0.052(2) 0.0000(13) 0.0002(15) 0.0080(14)
    C5 0.0347(16) 0.0268(15) 0.0415(17) -0.0018(13) 0.0035(13) -0.0015(13)
    C6 0.0234(13) 0.0292(15) 0.0273(13) -0.0039(11) -0.0008(11) -0.0005(11)
    C7 0.0329(15) 0.0234(14) 0.0290(14) 0.0036(11) 0.0057(12) -0.0016(11)
    C8 0.0279(14) 0.0296(15) 0.0318(15) -0.0043(12) 0.0039(12) -0.0017(12)
    C9 0.0315(14) 0.0280(15) 0.0315(14) -0.0038(12) 0.0052(12) -0.0033(12)
    C10 0.0315(14) 0.0246(14) 0.0211(13) -0.0041(11) 0.0035(11) -0.0027(10)
    C11 0.0304(14) 0.0296(15) 0.0241(13) 0.0062(11) 0.0034(11) 0.0028(11)
    C12 0.0241(13) 0.0259(13) 0.0251(13) -0.0039(11) 0.0021(11) -0.0023(11)
    C13 0.0367(16) 0.0260(14) 0.0271(14) 0.0015(12) 0.0045(12) 0.0020(11)
    C14 0.0381(16) 0.0355(16) 0.0258(14) -0.0051(13) 0.0048(12) 0.0055(12)
    C15 0.0308(15) 0.0418(17) 0.0283(14) -0.0083(13) 0.0116(12) -0.0060(13)
    C16 0.0252(14) 0.0361(16) 0.0303(14) -0.0014(12) 0.0023(11) -0.0053(12)
    C17 0.0432(18) 0.053(2) 0.0372(17) 0.0125(16) 0.0055(14) -0.0081(15)
_geom_special_details
;
 All esds (except the esd in the dihedral angle between two l.s. planes)
 are estimated using the full covariance matrix.  The cell esds are taken
 into account individually in the estimation of esds in distances, angles
 and torsion angles; correlations between esds in cell parameters are only
 used when they are defined by crystal symmetry.  An approximate (isotropic)
 treatment of cell esds is used for estimating esds involving l.s. planes.
;
loop_
    _geom_bond_atom_site_label_1
    _geom_bond_atom_site_label_2
    _geom_bond_site_symmetry_2
    _geom_bond_distance
    _geom_bond_publ_flag
    N1 C6 . 1.339(3) ?
    N1 C2 . 1.341(3) ?
    N2 C10 . 1.324(3) ?
    N2 C8 . 1.380(3) ?
    N2 C7 . 1.464(3) ?
    N3 C10 . 1.330(3) ?
    N3 C9 . 1.389(3) ?
    N3 C11 . 1.462(3) ?
    N4 C16 . 1.339(3) ?
    N4 C12 . 1.341(3) ?
    C1 C2 . 1.506(4) ?
    C1 H1A . 0.9800 ?
    C1 H1B . 0.9800 ?
    C1 H1C . 0.9800 ?
    C2 C3 . 1.393(4) ?
    C3 C4 . 1.371(5) ?
    C3 H3A . 0.9500 ?
    C4 C5 . 1.383(4) ?
    C4 H4A . 0.9500 ?
    C5 C6 . 1.388(4) ?
    C5 H5A . 0.9500 ?
    C6 C7 . 1.503(4) ?
    C7 H7A . 0.9900 ?
    C7 H7B . 0.9900 ?
    C8 C9 . 1.343(4) ?
    C8 H8A . 0.9500 ?
    C9 H9A . 0.9500 ?
    C10 H10A . 0.9500 ?
    C11 C12 . 1.518(4) ?
    C11 H11A . 0.9900 ?
    C11 H11B . 0.9900 ?
    C12 C13 . 1.385(4) ?
    C13 C14 . 1.390(4) ?
    C13 H13A . 0.9500 ?
    C14 C15 . 1.375(4) ?
    C14 H14A . 0.9500 ?
    C15 C16 . 1.389(4) ?
    C15 H15A . 0.9500 ?
    C16 C17 . 1.518(4) ?
    C17 H17A . 0.9800 ?
    C17 H17B . 0.9800 ?
    C17 H17C . 0.9800 ?
loop_
    _geom_angle_atom_site_label_1
    _geom_angle_atom_site_label_2
    _geom_angle_atom_site_label_3
    _geom_angle_site_symmetry_1
    _geom_angle_site_symmetry_3
    _geom_angle
    _geom_angle_publ_flag
    C6 N1 C2 . . 118.1(2) ?
    C10 N2 C8 . . 108.7(2) ?
    C10 N2 C7 . . 124.5(2) ?
    C8 N2 C7 . . 126.5(2) ?
    C10 N3 C9 . . 108.2(2) ?
    C10 N3 C11 . . 125.7(2) ?
    C9 N3 C11 . . 125.9(2) ?
    C16 N4 C12 . . 118.2(2) ?
    C2 C1 H1A . . 109.5 ?
    C2 C1 H1B . . 109.5 ?
    H1A C1 H1B . . 109.5 ?
    C2 C1 H1C . . 109.5 ?
    H1A C1 H1C . . 109.5 ?
    H1B C1 H1C . . 109.5 ?
    N1 C2 C3 . . 122.1(3) ?
    N1 C2 C1 . . 117.0(3) ?
    C3 C2 C1 . . 120.9(3) ?
    C4 C3 C2 . . 119.1(3) ?
    C4 C3 H3A . . 120.5 ?
    C2 C3 H3A . . 120.5 ?
    C3 C4 C5 . . 119.5(3) ?
    C3 C4 H4A . . 120.3 ?
    C5 C4 H4A . . 120.3 ?
    C4 C5 C6 . . 118.1(3) ?
    C4 C5 H5A . . 120.9 ?
    C6 C5 H5A . . 120.9 ?
    N1 C6 C5 . . 123.1(3) ?
    N1 C6 C7 . . 118.9(2) ?
    C5 C6 C7 . . 118.0(2) ?
    N2 C7 C6 . . 113.2(2) ?
    N2 C7 H7A . . 108.9 ?
    C6 C7 H7A . . 108.9 ?
    N2 C7 H7B . . 108.9 ?
    C6 C7 H7B . . 108.9 ?
    H7A C7 H7B . . 107.8 ?
    C9 C8 N2 . . 107.3(2) ?
    C9 C8 H8A . . 126.4 ?
    N2 C8 H8A . . 126.4 ?
    C8 C9 N3 . . 107.0(2) ?
    C8 C9 H9A . . 126.5 ?
    N3 C9 H9A . . 126.5 ?
    N2 C10 N3 . . 108.8(2) ?
    N2 C10 H10A . . 125.6 ?
    N3 C10 H10A . . 125.6 ?
    N3 C11 C12 . . 112.6(2) ?
    N3 C11 H11A . . 109.1 ?
    C12 C11 H11A . . 109.1 ?
    N3 C11 H11B . . 109.1 ?
    C12 C11 H11B . . 109.1 ?
    H11A C11 H11B . . 107.8 ?
    N4 C12 C13 . . 123.3(2) ?
    N4 C12 C11 . . 113.2(2) ?
    C13 C12 C11 . . 123.5(2) ?
    C12 C13 C14 . . 117.8(3) ?
    C12 C13 H13A . . 121.1 ?
    C14 C13 H13A . . 121.1 ?
    C15 C14 C13 . . 119.4(3) ?
    C15 C14 H14A . . 120.3 ?
    C13 C14 H14A . . 120.3 ?
    C14 C15 C16 . . 119.2(3) ?
    C14 C15 H15A . . 120.4 ?
    C16 C15 H15A . . 120.4 ?
    N4 C16 C15 . . 122.1(3) ?
    N4 C16 C17 . . 116.4(3) ?
    C15 C16 C17 . . 121.4(3) ?
    C16 C17 H17A . . 109.5 ?
    C16 C17 H17B . . 109.5 ?
    H17A C17 H17B . . 109.5 ?
    C16 C17 H17C . . 109.5 ?
    H17A C17 H17C . . 109.5 ?
    H17B C17 H17C . . 109.5 ?
loop_
    _geom_torsion_atom_site_label_1
    _geom_torsion_atom_site_label_2
    _geom_torsion_atom_site_label_3
    _geom_torsion_atom_site_label_4
    _geom_torsion_site_symmetry_1
    _geom_torsion_site_symmetry_2
    _geom_torsion_site_symmetry_3
    _geom_torsion_site_symmetry_4
    _geom_torsion
    _geom_torsion_publ_flag
    C6 N1 C2 C3 . . . . -0.3(4) ?
    C6 N1 C2 C1 . . . . -178.9(3) ?
    N1 C2 C3 C4 . . . . 0.8(4) ?
    C1 C2 C3 C4 . . . . 179.4(3) ?
    C2 C3 C4 C5 . . . . -0.1(4) ?
    C3 C4 C5 C6 . . . . -1.1(4) ?
    C2 N1 C6 C5 . . . . -1.0(4) ?
    C2 N1 C6 C7 . . . . 178.4(2) ?
    C4 C5 C6 N1 . . . . 1.7(4) ?
    C4 C5 C6 C7 . . . . -177.7(3) ?
    C10 N2 C7 C6 . . . . 73.2(3) ?
    C8 N2 C7 C6 . . . . -100.0(3) ?
    N1 C6 C7 N2 . . . . 5.8(3) ?
    C5 C6 C7 N2 . . . . -174.8(2) ?
    C10 N2 C8 C9 . . . . 0.5(3) ?
    C7 N2 C8 C9 . . . . 174.6(2) ?
    N2 C8 C9 N3 . . . . 0.1(3) ?
    C10 N3 C9 C8 . . . . -0.6(3) ?
    C11 N3 C9 C8 . . . . -175.6(2) ?
    C8 N2 C10 N3 . . . . -0.9(3) ?
    C7 N2 C10 N3 . . . . -175.1(2) ?
    C9 N3 C10 N2 . . . . 0.9(3) ?
    C11 N3 C10 N2 . . . . 175.9(2) ?
    C10 N3 C11 C12 . . . . -89.3(3) ?
    C9 N3 C11 C12 . . . . 84.9(3) ?
    C16 N4 C12 C13 . . . . -0.2(4) ?
    C16 N4 C12 C11 . . . . -179.6(2) ?
    N3 C11 C12 N4 . . . . -163.2(2) ?
    N3 C11 C12 C13 . . . . 17.3(4) ?
    N4 C12 C13 C14 . . . . 0.4(4) ?
    C11 C12 C13 C14 . . . . 179.8(3) ?
    C12 C13 C14 C15 . . . . -0.5(4) ?
    C13 C14 C15 C16 . . . . 0.4(4) ?
    C12 N4 C16 C15 . . . . 0.1(4) ?
    C12 N4 C16 C17 . . . . -178.4(2) ?
    C14 C15 C16 N4 . . . . -0.2(4) ?
    C14 C15 C16 C17 . . . . 178.2(3) ?
loop_
    _geom_hbond_atom_site_label_D
    _geom_hbond_atom_site_label_H
    _geom_hbond_atom_site_label_A
    _geom_hbond_site_symmetry_A
    _geom_hbond_distance_DH
    _geom_hbond_distance_HA
    _geom_hbond_distance_DA
    _geom_hbond_angle_DHA
    C7 H7A N4 2_656 0.99 2.34 3.308(4) 165.0
    C7 H7B Br 2_556 0.99 2.79 3.660(3) 147.3
    C9 H9A Br . 0.95 2.91 3.695(3) 140.7
    C10 H10A Br 2_656 0.95 2.68 3.521(3) 148.2
    C11 H11A Br . 0.99 2.93 3.801(3) 146.8
    C11 H11B Br 2_656 0.99 2.89 3.690(3) 138.3
data_global
_journal_date_recd_electronic     2009-01-20
_journal_date_accepted     2009-02-24
_journal_name_full     'Acta Crystallographica, Section E'
_journal_year     2009
_journal_volume     65
_journal_issue      3
_journal_page_first     o637
_journal_page_last     o637
_journal_paper_category     QO
_journal_coeditor_code     LX2088
loop_
    _publ_contact_author_name
    _publ_contact_author_address
    _publ_contact_author_email
    'Gyungse Park'
;
Department of Chemistry, Kunsan National University, Kunsan, Chonbuk 573-701,
Republic of Korea
;
 parkg@kunsan.ac.kr
    'Dong-Heon Lee'
;
Department of Chemistry, Kunsan National University, Kunsan, Chonbuk 573-701,
Republic of Korea
;
 dhl@chonbuk.ac.kr
_publ_contact_author_fax     '82-63-469-4571'
_publ_contact_author_phone     '82-63-469-4572'
_publ_section_title
;
1,3-Bis[(6-methyl-2-pyridyl)methyl]imidazolium bromide
;
loop_
    _publ_author_name
    _publ_author_footnote
    _publ_author_address
    'Kim, Ga Young' .
;
Department of Chemistry, Chonbuk National University, Jeonju, Chonbuk 561-756,
Republic of Korea
;
    'Park, Sang-Kyu' .
;
Department of Chemistry, Chonbuk National University, Jeonju, Chonbuk 561-756,
Republic of Korea
;
    'Lee, Dong-Heon' .
;
Department of Chemistry, Chonbuk National University, Jeonju, Chonbuk 561-756,
Republic of Korea
;
    'Park, Gyungse' .
;
Department of Chemistry, Kunsan National University, Kusan, Chonbuk 573-701,
Republic of Korea
;
