# Supplementary material for: 1,3-Bis[(6-methyl-2-pyrid­yl)meth­yl]imidazolium bromide
Source: Acta Crystallogr Sect E Struct Rep Online. 2009 Feb 28;65(Pt 3):o637. doi: 10.1107/S1600536809006710 (PMC2968481; doi:10.1107/S1600536809006710)
Supplement: Supplementary file 2 [file e-65-0o637-Isup2.hkl]

# 
# h,k,l, Fc-squared, Fo-squared, sigma(Fo-squared) and status flag 
# 
data_I
_shelx_title ' ylee2 in P2(1)/c' 
_shelx_refln_list_code          4 
_shelx_F_calc_maximum      231.76 
_exptl_crystal_F_000       736.00 
_reflns_d_resolution_high  0.7498 
 
loop_ 
 _symmetry_equiv_pos_as_xyz 
 'x, y, z' 
 '-x, y+1/2, -z+1/2' 
 '-x, -y, -z' 
 'x, -y-1/2, z-1/2' 
 
_cell_length_a     8.2951 
_cell_length_b    12.4992 
_cell_length_c    16.1786 
_cell_angle_alpha  90.000 
_cell_angle_beta   95.709 
_cell_angle_gamma  90.000 
 
_shelx_F_squared_multiplier     1.000 
 
loop_ 
 _refln_index_h 
 _refln_index_k 
 _refln_index_l 
 _refln_F_squared_calc 
 _refln_F_squared_meas 
 _refln_F_squared_sigma 
 _refln_observed_status 
   1   0   0     1425.34     1276.50     22.49 o 
   2   0   0    51501.36    38639.84    612.17 o 
   3   0   0     1978.80     1893.70     48.32 o 
   4   0   0     5475.85     4692.62     84.69 o 
   5   0   0     1665.46     1570.02     68.18 o 
   6   0   0      974.54      772.69     52.63 o 
   7   0   0      615.31      628.68     53.59 o 
   8   0   0     1265.21     1278.41     72.72 o 
   9   0   0      204.54      304.77     52.15 o 
  10   0   0      997.80     1186.07     86.60 o 
   1   1   0     1164.82     1149.90     67.75 o 
   2   1   0      912.04      901.11     58.71 o 
   3   1   0     4730.85     4146.29    155.95 o 
   4   1   0       33.09       42.31      8.48 o 
   5   1   0     6779.98     6461.12    164.75 o 
   6   1   0      846.37      830.00     28.51 o 
   7   1   0     2384.75     2227.03     60.19 o 
   8   1   0      753.21      719.77     43.46 o 
   9   1   0      721.02      773.85     48.21 o 
  10   1   0       64.80       35.45     29.83 o 
   0   2   0     2654.38     2665.44     35.88 o 
   1   2   0      224.30      206.56     10.47 o 
   2   2   0     3365.26     3530.61    182.94 o 
   3   2   0       11.68       23.38      6.86 o 
   4   2   0       33.10       66.27      9.33 o 
   5   2   0       14.49       16.48     10.16 o 
   6   2   0       11.48       18.89     12.10 o 
   7   2   0      199.39      197.17     36.60 o 
   8   2   0       28.23       14.84     22.19 o 
   9   2   0        5.33        1.03     26.14 o 
  10   2   0       14.93      -20.15     27.64 o 
   1   3   0     5256.12     5141.70    265.89 o 
   2   3   0     1930.94     1924.33    137.77 o 
   3   3   0     1048.96      995.07     57.31 o 
   4   3   0      712.58      736.95     21.96 o 
   5   3   0     1328.15     1217.20     27.21 o 
   6   3   0      189.15      220.15     17.39 o 
   7   3   0      343.62      336.78     25.29 o 
   8   3   0       20.59        3.08     22.06 o 
   9   3   0       18.94        8.74     26.56 o 
  10   3   0       17.45        8.76     28.81 o 
   0   4   0    24337.33    24102.32    152.15 o 
   1   4   0     1120.93     1135.55     46.92 o 
   2   4   0     3771.39     3535.89    114.27 o 
   3   4   0     1996.02     2206.46    115.61 o 
   4   4   0     4746.08     4747.22    244.93 o 
   5   4   0       12.78        2.58     10.88 o 
   6   4   0     1704.13     1568.36     35.91 o 
   7   4   0      448.53      440.57     23.76 o 
   8   4   0     1022.18     1034.04     67.46 o 
   9   4   0      189.66      242.39     37.56 o 
  10   4   0      221.53      255.56     40.11 o 
   1   5   0    11169.70    10665.65    273.45 o 
   2   5   0      157.20      172.11      8.86 o 
   3   5   0     2288.28     2068.94     86.18 o 
   4   5   0       14.63        7.49      7.55 o 
   5   5   0     5040.21     4780.74    206.60 o 
   6   5   0      697.67      699.87     25.77 o 
   7   5   0     3170.21     2896.49     72.80 o 
   8   5   0      323.72      338.93     29.97 o 
   9   5   0      949.18     1066.23     64.79 o 
  10   5   0      125.90      113.32     42.10 o 
   0   6   0     2976.74     3135.27     67.94 o 
   1   6   0      981.71     1156.04     21.74 o 
   2   6   0     3031.75     2955.87     54.62 o 
   3   6   0        1.67       -6.80      6.80 o 
   4   6   0     1804.80     1665.16     92.31 o 
   5   6   0       26.37       23.66     12.26 o 
   6   6   0       54.46       63.27     15.30 o 
   7   6   0       63.56       66.95     18.78 o 
   8   6   0      122.28      163.21     25.05 o 
   9   6   0      604.41      592.37     56.28 o 
  10   6   0      142.34       87.49     35.35 o 
   1   7   0     1218.77     1329.87     48.80 o 
   2   7   0      168.73      210.52     10.56 o 
   3   7   0      317.51      290.35     13.52 o 
   4   7   0      295.93      325.24     18.02 o 
   5   7   0        3.72        4.90     12.51 o 
   6   7   0        1.58      -13.23     13.23 o 
   7   7   0       14.62        4.82     15.23 o 
   8   7   0       47.82       29.00     20.77 o 
   9   7   0       12.94      -23.22     23.22 o 
   0   8   0     1854.81     1880.78     65.07 o 
   1   8   0       21.78        9.13     15.26 o 
   2   8   0     1084.60     1035.61     34.56 o 
   3   8   0       16.41       19.57     13.70 o 
   4   8   0     2328.63     2361.17    121.53 o 
   5   8   0       78.68      110.84     24.52 o 
   6   8   0     1676.00     1584.02     56.73 o 
   7   8   0      261.83      215.71     48.08 o 
   8   8   0      416.82      401.84     40.87 o 
   9   8   0      420.63      412.42     70.33 o 
   1   9   0     7124.61     6554.81    269.13 o 
   2   9   0      602.74      669.82     28.31 o 
   3   9   0     2543.23     2524.12    135.25 o 
   4   9   0      467.90      523.37     37.38 o 
   5   9   0      645.18      696.09     41.10 o 
   6   9   0      152.77      136.99     30.93 o 
   7   9   0      654.81      664.56     46.70 o 
   8   9   0       94.26       73.63     61.00 o 
   0  10   0     1405.15     1456.88     67.94 o 
   1  10   0       11.09       13.95     20.29 o 
   2  10   0     1286.71     1309.24     37.41 o 
   3  10   0        0.94      -15.27     15.27 o 
   4  10   0     1455.57     1391.45    108.37 o 
   5  10   0       16.47      -13.70     21.61 o 
   6  10   0      977.84      999.17     52.75 o 
   7  10   0       56.71       55.05     29.93 o 
   8  10   0      272.50      293.29     42.46 o 
   1  11   0       63.67       93.45     24.86 o 
   2  11   0      179.15      149.78     22.10 o 
   3  11   0      226.51      258.09     33.49 o 
   4  11   0       30.63       35.50     23.13 o 
   5  11   0       69.31       35.16     40.19 o 
   6  11   0       13.55       12.70     25.73 o 
   7  11   0        1.46      -27.74     27.74 o 
   8  11   0       38.43       47.84     52.15 o 
   0  12   0        6.86      -30.62     30.62 o 
   1  12   0      133.08      113.94     22.50 o 
   2  12   0       74.64       97.24     22.78 o 
   3  12   0      293.07      286.39     41.86 o 
   4  12   0      231.91      249.62     49.76 o 
   5  12   0       65.27       49.52     29.82 o 
   6  12   0       91.18       86.17     32.90 o 
   7  12   0        2.40      -26.40     31.23 o 
   1  13   0     1239.18     1255.98     44.73 o 
   2  13   0        1.88      -21.15     21.15 o 
   3  13   0     1251.23     1230.72     58.16 o 
   4  13   0       34.15       27.83     26.38 o 
   5  13   0      478.57      508.71     47.19 o 
   6  13   0       20.96        7.05     42.34 o 
   0  14   0     1602.30     1544.43     88.51 o 
   1  14   0       33.63       -2.96     23.37 o 
   2  14   0     1791.15     1842.21     69.69 o 
   3  14   0       16.32      -15.64     39.47 o 
   4  14   0      626.50      618.35     50.51 o 
   5  14   0       19.97        2.44     39.23 o 
   1  15   0      316.27      358.06     35.79 o 
   2  15   0       11.93      -16.93     28.57 o 
   3  15   0      169.17       98.94     41.63 o 
   0  16   0        2.89      -33.88     34.45 o 
   1  16   0        0.12      -25.76     25.76 o 
 -10   1   1      142.91      180.20     34.84 o 
  -9   1   1      134.85      106.98     27.87 o 
  -8   1   1       10.18      -24.16     24.16 o 
  -7   1   1      568.11      598.59     36.19 o 
  -6   1   1       29.73       18.95     13.16 o 
  -5   1   1     1640.22     1451.46     42.03 o 
  -4   1   1      777.75      728.45     22.83 o 
  -3   1   1     2549.37     2158.27     29.92 o 
  -2   1   1       19.98       24.02      5.13 o 
  -1   1   1     1383.68     1241.45     67.26 o 
   0   1   1        3.30       36.83      6.76 o 
   1   1   1     7005.48     7559.51    169.68 o 
   2   1   1     7117.01     6805.78     53.59 o 
   3   1   1    11898.06    10552.52    305.51 o 
   4   1   1      461.19      435.65     11.63 o 
   5   1   1     5762.54     5437.31    179.44 o 
   6   1   1        3.82       -2.56     17.58 o 
   7   1   1     1521.94     1505.52     51.39 o 
   8   1   1      166.83      172.35     28.42 o 
   9   1   1      334.70      418.02     41.95 o 
  10   1   1      265.17      327.41     42.11 o 
 -10   2   1      499.37      555.56     47.00 o 
  -9   2   1      273.89      341.39     59.81 o 
  -8   2   1     1639.06     1651.26     57.51 o 
  -7   2   1      971.36     1037.50     78.23 o 
  -6   2   1     3673.64     3268.05     92.26 o 
  -5   2   1     1423.49     1366.09     34.15 o 
  -4   2   1     4450.28     3791.81    124.64 o 
  -3   2   1      998.62      980.06     56.34 o 
  -2   2   1     2791.26     2645.53    148.82 o 
  -1   2   1      505.80      484.91     25.62 o 
   0   2   1     5366.61     6171.65    312.97 o 
   1   2   1     6105.02     6480.17    138.94 o 
   2   2   1    53712.54    49439.80   1432.30 o 
   3   2   1       46.85       63.36      7.70 o 
   4   2   1     7909.44     7016.06    205.10 o 
   5   2   1      624.38      662.45     20.97 o 
   6   2   1     5440.98     4954.22    130.93 o 
   7   2   1      510.47      499.38     29.30 o 
   8   2   1     1437.75     1423.56     67.70 o 
   9   2   1      379.41      410.86     40.64 o 
  10   2   1      440.99      481.41     53.35 o 
 -10   3   1      205.38      227.36     38.16 o 
  -9   3   1      583.52      560.34     43.81 o 
  -8   3   1      354.68      398.73     37.80 o 
  -7   3   1     1638.09     1646.25     46.27 o 
  -6   3   1      859.92      829.88     26.59 o 
  -5   3   1     3083.94     2679.68     84.08 o 
  -4   3   1     2580.21     2726.70    134.21 o 
  -3   3   1    12189.33    12142.10    566.43 o 
  -2   3   1       52.91       58.17      5.97 o 
  -1   3   1     9599.70     9322.29    513.31 o 
   0   3   1     1409.42     1566.06     63.51 o 
   1   3   1    26100.60    27254.43    473.53 o 
   2   3   1     1527.08     1589.18     35.84 o 
   3   3   1     4306.22     4141.65    168.96 o 
   4   3   1      188.94      225.86     14.07 o 
   5   3   1     1891.60     1702.40     30.84 o 
   6   3   1       11.76       -6.76     11.31 o 
   7   3   1     1513.19     1430.51     42.06 o 
   8   3   1       32.90       25.91     20.09 o 
   9   3   1      958.12      982.12     52.78 o 
  10   3   1      134.55      132.83     34.31 o 
 -10   4   1       51.22       38.75     32.82 o 
  -9   4   1      117.00      121.95     32.53 o 
  -8   4   1        5.94      -13.45     18.31 o 
  -7   4   1      249.16      242.27     20.11 o 
  -6   4   1      247.63      275.09     19.17 o 
  -5   4   1       52.54       55.87     12.32 o 
  -4   4   1     2366.94     2495.42     92.85 o 
  -3   4   1       33.69       57.55      7.37 o 
  -2   4   1     3873.47     3619.83    226.22 o 
  -1   4   1       98.48      116.62      6.66 o 
   0   4   1      729.17      786.56     27.18 o 
   1   4   1     3894.91     4295.90    138.19 o 
   2   4   1      424.73      456.79     15.42 o 
   3   4   1     1133.28     1176.45     54.49 o 
   4   4   1       87.30       89.87     10.17 o 
   5   4   1        1.92        4.13     11.09 o 
   6   4   1      198.42      194.39     17.57 o 
   7   4   1       14.43       -0.47     15.16 o 
   8   4   1       50.94       72.18     21.33 o 
   9   4   1        1.56       13.74     27.06 o 
  10   4   1       94.10      133.40     35.00 o 
 -10   5   1      143.68      137.90     36.53 o 
  -9   5   1        5.42      -20.23     20.23 o 
  -8   5   1        1.02      -18.88     18.88 o 
  -7   5   1      175.50      182.77     19.29 o 
  -6   5   1       12.47        3.24     12.68 o 
  -5   5   1      372.23      402.62     20.30 o 
  -4   5   1       15.37       13.46      8.16 o 
  -3   5   1     3617.89     3780.11    195.34 o 
  -2   5   1       15.72       23.23      5.98 o 
  -1   5   1     2728.07     2436.19    141.09 o 
   0   5   1      423.68      479.88      8.74 o 
   1   5   1     1468.02     1718.71     38.82 o 
   2   5   1      559.63      688.01     13.69 o 
   3   5   1     1300.27     1336.91     38.31 o 
   4   5   1       83.08       80.87      9.18 o 
   5   5   1       58.62       52.00     13.16 o 
   6   5   1        6.60      -11.27     12.26 o 
   7   5   1      164.38      193.75     19.68 o 
   8   5   1      220.02      218.36     31.19 o 
   9   5   1      210.77      242.85     31.14 o 
  10   5   1       79.78       81.23     41.86 o 
 -10   6   1      317.95      389.27     45.49 o 
  -9   6   1       91.66       89.47     26.17 o 
  -8   6   1      773.40      765.34     37.09 o 
  -7   6   1      407.29      431.77     25.48 o 
  -6   6   1     2567.98     2417.02     55.48 o 
  -5   6   1     1084.91     1039.28     52.00 o 
  -4   6   1     2932.21     2682.23    144.45 o 
  -3   6   1      701.26      679.77     33.02 o 
  -2   6   1     3081.86     2752.89    136.73 o 
  -1   6   1      788.34      804.34     31.47 o 
   0   6   1     2215.69     1973.96    129.90 o 
   1   6   1     1293.18     1495.70     70.72 o 
   2   6   1     8169.19     8674.04    162.22 o 
   3   6   1     3517.37     3723.73     99.42 o 
   4   6   1     2550.20     2371.36     42.54 o 
   5   6   1       16.30        1.78     11.85 o 
   6   6   1     2342.37     2209.79     70.23 o 
   7   6   1        5.85        2.42     15.31 o 
   8   6   1      705.46      731.45     37.46 o 
   9   6   1      118.05      108.61     27.18 o 
  10   6   1      277.62      372.90     46.65 o 
 -10   7   1       78.43      104.16     50.00 o 
  -9   7   1      965.62     1079.04     61.94 o 
  -8   7   1      627.54      620.37     30.43 o 
  -7   7   1     1990.59     1918.82     67.95 o 
  -6   7   1     1146.63     1104.36     31.63 o 
  -5   7   1     2830.80     2473.32    123.83 o 
  -4   7   1      828.96      825.15     39.60 o 
  -3   7   1     4218.02     4044.12    184.08 o 
  -2   7   1      215.85      205.34     11.95 o 
  -1   7   1     4163.82     4055.36    133.73 o 
   0   7   1      770.55      843.56     30.11 o 
   1   7   1    10391.85    11011.50    605.36 o 
   2   7   1      231.18      256.09     11.34 o 
   3   7   1     5523.11     5546.37    137.01 o 
   4   7   1      126.57      151.41     14.28 o 
   5   7   1     1902.46     1882.94     80.52 o 
   6   7   1        2.65       -9.83     13.26 o 
   7   7   1      830.09      807.96     31.38 o 
   8   7   1       11.49       12.24     20.20 o 
   9   7   1      361.86      413.15     35.83 o 
  -9   8   1      255.63      201.43     59.81 o 
  -8   8   1      222.78      251.58     37.39 o 
  -7   8   1      668.33      650.97     44.14 o 
  -6   8   1     1043.22     1009.29     50.00 o 
  -5   8   1      262.34      286.08     31.46 o 
  -4   8   1     1314.86     1411.82     82.29 o 
  -3   8   1        3.23      -13.30     13.30 o 
  -2   8   1     1534.76     1511.08     83.19 o 
  -1   8   1      405.66      424.47     28.24 o 
   0   8   1     2014.10     1873.51     45.93 o 
   1   8   1      968.90     1030.27     36.91 o 
   2   8   1      837.53      833.87     27.90 o 
   3   8   1       70.25       87.76     19.11 o 
   4   8   1     1220.11     1176.86     61.72 o 
   5   8   1        0.51       -8.61     19.20 o 
   6   8   1     1825.67     1694.74     95.45 o 
   7   8   1       23.58        7.23     26.70 o 
   8   8   1      430.22      481.80     67.94 o 
   9   8   1       15.44       42.10     49.76 o 
  -8   9   1        8.81       -3.72     31.46 o 
  -7   9   1       10.01      -15.94     25.01 o 
  -6   9   1       61.41       52.75     27.22 o 
  -5   9   1       59.90       50.60     25.54 o 
  -4   9   1        0.72       17.59     22.16 o 
  -3   9   1       21.88       30.98     15.86 o 
  -2   9   1      162.48      207.71     20.95 o 
  -1   9   1        0.13        4.26     16.91 o 
   0   9   1       15.79       21.28     18.44 o 
   1   9   1      160.19      176.50     24.97 o 
   2   9   1      247.23      258.10     21.44 o 
   3   9   1       57.48       67.66     17.01 o 
   4   9   1       20.52       18.98     21.48 o 
   5   9   1       10.41       10.41     20.90 o 
   6   9   1       76.44       67.16     27.53 o 
   7   9   1        5.99        5.26     29.43 o 
   8   9   1        6.26      -28.07     28.07 o 
  -8  10   1       60.88       40.75     31.63 o 
  -7  10   1      189.69      207.52     60.28 o 
  -6  10   1      263.56      253.59     36.20 o 
  -5  10   1       32.78        8.65     24.85 o 
  -4  10   1      546.69      551.68     38.19 o 
  -3  10   1      616.79      660.68     30.86 o 
  -2  10   1      932.27     1007.29     35.26 o 
  -1  10   1      270.38      271.87     45.45 o 
   0  10   1      236.61      301.92     29.60 o 
   1  10   1        6.31       -2.41     19.88 o 
   2  10   1     1487.25     1613.48     41.78 o 
   3  10   1      195.42      186.75     29.90 o 
   4  10   1      706.90      635.35     40.93 o 
   5  10   1       16.22       11.85     23.76 o 
   6  10   1      323.91      348.24     40.22 o 
   7  10   1       19.28       34.17     29.23 o 
   8  10   1      300.48      310.93     42.68 o 
  -8  11   1      246.43      254.53     58.37 o 
  -7  11   1      634.02      670.76     51.55 o 
  -6  11   1      418.05      402.76     43.11 o 
  -5  11   1     1683.58     1650.19    161.24 o 
  -4  11   1        6.15      -22.83     22.83 o 
  -3  11   1     1482.35     1488.16     43.00 o 
  -2  11   1        4.08      -16.13     16.13 o 
  -1  11   1     3539.08     3333.63     75.59 o 
   0  11   1      209.28      196.32     30.62 o 
   1  11   1     2991.98     2821.66    179.42 o 
   2  11   1      574.44      523.25     30.05 o 
   3  11   1     1789.90     1631.76     64.83 o 
   4  11   1       30.00       26.53     24.01 o 
   5  11   1     1229.23     1180.63     71.05 o 
   6  11   1       52.82       26.27     49.76 o 
   7  11   1      499.20      545.49     64.11 o 
   8  11   1      169.44      188.03     56.46 o 
  -7  12   1      375.50      305.87     44.62 o 
  -6  12   1      619.02      554.65     49.83 o 
  -5  12   1      438.26      473.40     54.54 o 
  -4  12   1      699.41      658.19     45.50 o 
  -3  12   1      443.75      407.50     38.26 o 
  -2  12   1     1065.99     1016.66     39.86 o 
  -1  12   1      255.70      284.07     26.40 o 
   0  12   1     2153.55     1964.02     61.03 o 
   1  12   1      131.82      111.78     22.45 o 
   2  12   1     1533.25     1515.82     60.42 o 
   3  12   1      146.31      169.78     30.36 o 
   4  12   1     1054.99     1000.53     59.33 o 
   5  12   1      126.46      121.03     34.00 o 
   6  12   1      584.40      590.78     51.08 o 
   7  12   1        3.88      -36.84     44.02 o 
  -6  13   1       26.92       33.47     32.95 o 
  -5  13   1       87.12       87.98     33.20 o 
  -4  13   1       14.45       29.03     29.43 o 
  -3  13   1       94.18       99.33     38.52 o 
  -2  13   1        4.03      -16.83     19.54 o 
  -1  13   1      236.70      262.11     27.77 o 
   0  13   1        1.69      -24.01     24.01 o 
   1  13   1      282.64      294.16     29.54 o 
   2  13   1        5.67       21.21     27.40 o 
   3  13   1      249.89      273.64     37.97 o 
   4  13   1        0.09      -27.16     27.16 o 
   5  13   1      272.27      293.81     41.42 o 
   6  13   1       16.97       -6.55     34.69 o 
  -5  14   1       21.61       49.99     30.76 o 
  -4  14   1       15.91      -29.26     29.26 o 
  -3  14   1       19.55       42.59     30.95 o 
  -2  14   1      370.13      376.02     34.98 o 
  -1  14   1        5.38      -15.01     27.11 o 
   0  14   1      216.46      177.69     34.16 o 
   1  14   1       27.84       -2.14     30.17 o 
   2  14   1        5.14      -18.43     48.32 o 
   3  14   1       30.16        7.83     44.97 o 
   4  14   1        2.54      -21.46     27.13 o 
   5  14   1       42.86       -9.91     33.29 o 
  -4  15   1        2.88      -44.02     44.02 o 
  -3  15   1      243.10      308.64     44.37 o 
  -2  15   1      200.85      218.50     40.43 o 
  -1  15   1      537.11      557.86     40.68 o 
   0  15   1        1.02      -28.51     28.51 o 
   1  15   1      418.68      457.74     53.42 o 
   2  15   1        0.13      -13.77     32.77 o 
   3  15   1      680.02      694.01     54.98 o 
  -2  16   1      248.27      184.68     60.76 o 
  -1  16   1      119.43      105.50     29.78 o 
   0  16   1      931.33      955.08     41.42 o 
   1  16   1       13.61       15.78     34.21 o 
 -10   0   2      160.27      133.49     50.24 o 
  -9   0   2      219.40      241.62     52.63 o 
  -8   0   2      371.45      417.21     49.28 o 
  -7   0   2      278.57      274.15     40.67 o 
  -6   0   2      933.47      823.41     51.19 o 
  -5   0   2      473.08      415.29     36.84 o 
  -4   0   2     4433.22     3798.40     77.99 o 
  -3   0   2     1239.93     1108.56     39.71 o 
  -2   0   2    20982.40    18741.30    126.31 o 
  -1   0   2     3832.92     3778.79     44.50 o 
   0   0   2     5718.75     6391.35    382.04 o 
   1   0   2     5048.66     5049.73    278.48 o 
   2   0   2     2199.86     2230.04    109.28 o 
   3   0   2      134.46      116.74      9.33 o 
   4   0   2      655.76      521.50     37.08 o 
   5   0   2     1066.71     1116.28     28.98 o 
   6   0   2      646.37      565.05     45.93 o 
   7   0   2      109.04       65.07     29.19 o 
   8   0   2     1142.18     1160.72     73.20 o 
   9   0   2       48.28       94.73     43.54 o 
  10   0   2      671.32      757.86     76.55 o 
 -10   1   2      249.02      314.90     40.67 o 
  -9   1   2      444.80      494.08     39.92 o 
  -8   1   2     1222.68     1295.64     53.28 o 
  -7   1   2     1161.84     1136.72     44.98 o 
  -6   1   2     1116.12     1039.99     39.74 o 
  -5   1   2     4679.85     4341.28     66.30 o 
  -4   1   2      871.91      736.56     32.65 o 
  -3   1   2     6254.90     5539.30    149.01 o 
  -2   1   2     2019.46     1989.74    198.56 o 
  -1   1   2      609.16      721.78     17.90 o 
   0   1   2     2212.10     2415.12    122.72 o 
   1   1   2      421.34      408.57     17.89 o 
   2   1   2      438.70      408.60     11.04 o 
   3   1   2    10889.26    10219.37    113.60 o 
   4   1   2      291.57      294.22     10.62 o 
   5   1   2     5362.96     4824.06    117.26 o 
   6   1   2        0.56       -9.45     15.94 o 
   7   1   2     4162.86     3648.17    107.65 o 
   8   1   2       24.28       26.30     24.82 o 
   9   1   2     1045.38     1077.81     54.28 o 
  10   1   2        9.83       13.70     28.57 o 
 -10   2   2       50.35       73.86     33.29 o 
  -9   2   2        0.66       17.70     27.23 o 
  -8   2   2      137.19      130.57     29.41 o 
  -7   2   2       14.74        0.83     14.97 o 
  -6   2   2      188.45      180.45     16.20 o 
  -5   2   2      137.20      134.60     15.81 o 
  -4   2   2        4.57        1.10      9.17 o 
  -3   2   2     1183.42     1248.76     65.54 o 
  -2   2   2     2711.06     2750.18    154.97 o 
  -1   2   2     2286.69     2299.86     91.50 o 
   0   2   2    14938.02    16569.13    949.88 o 
   1   2   2     3107.98     3513.51    143.89 o 
   2   2   2    18127.39    18805.95    325.59 o 
   3   2   2      807.80      847.66     17.64 o 
   4   2   2     3161.47     3086.97     94.54 o 
   5   2   2      102.64      118.24     12.78 o 
   6   2   2      197.71      171.93     19.67 o 
   7   2   2        0.42       -5.52     19.35 o 
   8   2   2        9.80       15.84     20.80 o 
   9   2   2       18.94       60.88     27.59 o 
  10   2   2       55.69       32.14     64.83 o 
 -10   3   2       81.29       97.04     34.28 o 
  -9   3   2       63.34       76.05     29.07 o 
  -8   3   2       57.29       70.08     25.12 o 
  -7   3   2      286.76      265.81     20.21 o 
  -6   3   2       13.91       -9.58     12.00 o 
  -5   3   2      103.72       94.32     12.96 o 
  -4   3   2       73.53       67.30      8.50 o 
  -3   3   2      601.84      582.23     26.71 o 
  -2   3   2      617.50      627.96     42.26 o 
  -1   3   2     7649.27     7647.61    268.68 o 
   0   3   2      638.24      721.47     24.24 o 
   1   3   2      937.09      967.41     22.20 o 
   2   3   2       14.46       31.50      5.03 o 
   3   3   2     3060.90     3008.56     92.61 o 
   4   3   2     1504.56     1606.52     26.96 o 
   5   3   2     1821.66     1627.02     41.94 o 
   6   3   2        5.24        0.96     12.57 o 
   7   3   2      594.25      557.66     38.74 o 
   8   3   2       14.16       -6.07     18.84 o 
   9   3   2      390.30      457.24     42.41 o 
  10   3   2       30.72        8.43     31.62 o 
 -10   4   2      321.86      332.51     41.21 o 
  -9   4   2     1089.12     1126.68     78.70 o 
  -8   4   2     1043.10      964.65     43.33 o 
  -7   4   2     1244.35     1238.82     32.87 o 
  -6   4   2     2359.61     2248.47     45.30 o 
  -5   4   2     1080.70     1114.68     49.34 o 
  -4   4   2     6637.70     6611.95    275.04 o 
  -3   4   2     2201.90     2174.19     81.78 o 
  -2   4   2     8026.46     7520.89    325.70 o 
  -1   4   2     2605.11     2504.84     90.75 o 
   0   4   2     6186.98     6655.28    190.55 o 
   1   4   2      328.94      364.44     24.58 o 
   2   4   2     8769.42     9299.30    302.51 o 
   3   4   2     1032.68     1147.61     27.44 o 
   4   4   2    11287.52    11037.15    255.03 o 
   5   4   2      186.55      171.84     15.14 o 
   6   4   2     2634.85     2344.08     55.34 o 
   7   4   2       18.53        6.94     16.70 o 
   8   4   2     1732.06     1671.31     99.71 o 
   9   4   2      119.38      150.35     33.31 o 
  10   4   2      412.13      484.79     49.36 o 
 -10   5   2      298.35      420.45     76.31 o 
  -9   5   2      617.04      664.19     52.80 o 
  -8   5   2      546.72      493.62     32.71 o 
  -7   5   2     1862.90     1815.12     68.44 o 
  -6   5   2     2476.55     2272.83     74.86 o 
  -5   5   2     2926.11     2873.49    147.87 o 
  -4   5   2     3095.51     2988.46    136.56 o 
  -3   5   2     3417.51     3136.70    145.64 o 
  -2   5   2     1600.84     1530.94     87.28 o 
  -1   5   2     6537.20     6223.04    322.54 o 
   0   5   2     1430.84     1437.79     68.57 o 
   1   5   2     1868.53     1941.52     90.40 o 
   2   5   2      655.46      749.76     14.30 o 
   3   5   2     7370.23     7439.78    176.25 o 
   4   5   2     1254.28     1290.81     34.81 o 
   5   5   2     4095.80     3763.48    160.28 o 
   6   5   2       25.02       24.25     13.37 o 
   7   5   2     2380.33     2228.11     97.43 o 
   8   5   2        6.82       -9.05     19.93 o 
   9   5   2      406.15      490.25     38.07 o 
  10   5   2        2.48       38.13     33.49 o 
 -10   6   2       32.52       -3.40     30.59 o 
  -9   6   2        6.08      -16.81     21.63 o 
  -8   6   2        7.26      -17.06     17.06 o 
  -7   6   2      115.10       91.68     17.86 o 
  -6   6   2      262.55      276.17     20.13 o 
  -5   6   2       79.28       91.23     14.07 o 
  -4   6   2     2329.44     2266.08    116.47 o 
  -3   6   2      363.00      411.73     25.24 o 
  -2   6   2     5728.24     5484.84    354.78 o 
  -1   6   2      310.72      281.30     28.18 o 
   0   6   2     3959.06     4058.46     98.89 o 
   1   6   2      395.38      482.82     23.48 o 
   2   6   2     5764.80     6182.94    109.43 o 
   3   6   2       22.10       14.60      7.74 o 
   4   6   2      157.22      163.14     14.50 o 
   5   6   2       12.61       10.78     12.34 o 
   6   6   2       43.44       50.78     15.53 o 
   7   6   2      129.38      120.25     18.45 o 
   8   6   2      279.86      329.14     31.25 o 
   9   6   2        2.76       29.26     47.69 o 
  10   6   2      174.84      218.09     49.28 o 
 -10   7   2       17.13       25.94     35.64 o 
  -9   7   2        1.19       -6.57     23.58 o 
  -8   7   2       59.27       41.83     18.55 o 
  -7   7   2       58.56       41.20     16.52 o 
  -6   7   2      335.49      270.89     20.42 o 
  -5   7   2      177.33      177.45     17.08 o 
  -4   7   2      242.44      258.76     15.16 o 
  -3   7   2       13.48       20.14      8.64 o 
  -2   7   2      968.30     1032.03     66.65 o 
  -1   7   2      911.46      924.16     23.05 o 
   0   7   2     1135.30     1175.37     15.91 o 
   1   7   2      466.14      508.04     21.11 o 
   2   7   2      181.77      255.39     11.75 o 
   3   7   2        9.88        3.58      8.01 o 
   4   7   2      156.11      178.37     15.49 o 
   5   7   2       17.08       12.72     13.06 o 
   6   7   2      636.64      608.46     26.11 o 
   7   7   2       64.09       47.82     17.49 o 
   8   7   2        3.59      -12.04     21.33 o 
   9   7   2        8.47      -23.61     23.61 o 
  -9   8   2      153.31      193.29     58.85 o 
  -8   8   2      220.77      200.96     36.24 o 
  -7   8   2       68.30       53.57     41.15 o 
  -6   8   2      978.74      975.15     47.19 o 
  -5   8   2      570.49      586.29     35.86 o 
  -4   8   2     3333.67     3418.96    108.70 o 
  -3   8   2       28.07       27.73     17.14 o 
  -2   8   2     2209.18     2106.82     98.95 o 
  -1   8   2       78.81       88.75     19.28 o 
   0   8   2     1906.67     1769.40     52.39 o 
   1   8   2      108.60      142.68     24.40 o 
   2   8   2      709.88      674.73     26.47 o 
   3   8   2        0.51       18.00     13.58 o 
   4   8   2     3301.18     3125.67    264.58 o 
   5   8   2      156.66      183.40     28.73 o 
   6   8   2     1149.39     1120.51     49.00 o 
   7   8   2        1.44      -23.76     23.76 o 
   8   8   2      590.66      600.93     66.03 o 
  -8   9   2      233.81      247.59     40.26 o 
  -7   9   2      698.37      691.13     46.99 o 
  -6   9   2     1186.95     1068.35     50.95 o 
  -5   9   2     1843.42     1905.07     58.53 o 
  -4   9   2     2298.94     2209.40     60.72 o 
  -3   9   2     3817.28     3971.45    159.38 o 
  -2   9   2     1082.70     1102.92     53.93 o 
  -1   9   2     4048.60     3957.43    199.03 o 
   0   9   2       46.35       48.54     18.57 o 
   1   9   2     5145.66     5059.21     75.65 o 
   2   9   2        1.13        7.74     14.81 o 
   3   9   2     4194.70     4205.72    155.97 o 
   4   9   2       12.07      -20.63     20.63 o 
   5   9   2     1293.64     1264.44     67.22 o 
   6   9   2        8.47       -5.22     23.91 o 
   7   9   2      886.69      875.29     50.92 o 
   8   9   2        4.08       14.35     46.41 o 
  -8  10   2      377.92      394.31     46.89 o 
  -7  10   2      278.48      318.09     39.92 o 
  -6  10   2      920.65      925.37     68.42 o 
  -5  10   2      725.57      653.14     43.13 o 
  -4  10   2     1844.92     1829.26     98.80 o 
  -3  10   2      116.45      128.95     21.07 o 
  -2  10   2     1966.44     2072.81     76.27 o 
  -1  10   2       69.37       71.09     22.45 o 
   0  10   2     1670.15     1522.44     48.86 o 
   1  10   2      936.68      934.01     39.88 o 
   2  10   2     2091.25     2113.35     54.57 o 
   3  10   2      201.73      199.25     28.73 o 
   4  10   2     1217.47     1246.06     81.34 o 
   5  10   2      108.74      107.46     29.00 o 
   6  10   2     1149.05     1134.97     73.20 o 
   7  10   2        1.69      -27.84     27.84 o 
   8  10   2      576.97      517.68     67.94 o 
  -8  11   2      106.08      162.19     53.59 o 
  -7  11   2        6.69      -16.35     30.24 o 
  -6  11   2       54.74       54.53     30.28 o 
  -5  11   2       40.74       31.34     27.07 o 
  -4  11   2       28.70       27.62     23.62 o 
  -3  11   2       10.82       17.12     18.18 o 
  -2  11   2      133.86      126.40     22.41 o 
  -1  11   2       54.20       67.88     19.42 o 
   0  11   2       49.45       14.32     20.94 o 
   1  11   2      233.34      233.90     29.49 o 
   2  11   2       23.76       26.41     17.80 o 
   3  11   2      540.05      503.03     39.92 o 
   4  11   2       51.35       52.06     25.99 o 
   5  11   2       90.24       80.62     30.45 o 
   6  11   2        1.70       -2.67     44.73 o 
   7  11   2       67.63       30.21     32.13 o 
   8  11   2        0.44        5.74     46.41 o 
  -7  12   2       16.64       32.11     35.00 o 
  -6  12   2       26.51      -16.79     30.55 o 
  -5  12   2      362.12      342.18     44.50 o 
  -4  12   2      333.98      290.27     36.68 o 
  -3  12   2       92.15       78.81     22.92 o 
  -2  12   2      135.99      145.86     23.58 o 
  -1  12   2      197.64      206.35     25.03 o 
   0  12   2     1250.32     1262.53     61.48 o 
   1  12   2       66.67       64.74     24.94 o 
   2  12   2      810.23      734.15     46.51 o 
   3  12   2       17.53       -0.26     28.71 o 
   4  12   2      775.33      731.11     46.44 o 
   5  12   2        8.91      -23.28     23.28 o 
   6  12   2      100.16       83.93     34.00 o 
   7  12   2       11.92      -32.06     45.93 o 
  -6  13   2       37.10       -3.19     32.73 o 
  -5  13   2      865.30      757.18     52.10 o 
  -4  13   2      170.44      211.87     35.82 o 
  -3  13   2     1004.95      970.74     53.12 o 
  -2  13   2       45.62       61.56     22.16 o 
  -1  13   2      455.42      463.19     32.91 o 
   0  13   2      173.59      230.38     33.81 o 
   1  13   2     1242.18     1224.40     44.55 o 
   2  13   2       46.51       47.30     28.92 o 
   3  13   2     1118.90     1048.51     65.79 o 
   4  13   2       69.32       41.08     31.08 o 
   5  13   2      735.51      702.90     52.09 o 
   6  13   2        0.47      -40.19     40.19 o 
  -5  14   2      305.79      352.79     81.81 o 
  -4  14   2      738.62      789.16     52.81 o 
  -3  14   2      100.96      145.94     35.35 o 
  -2  14   2      465.12      498.62     36.47 o 
  -1  14   2      197.21      193.15     28.90 o 
   0  14   2      482.60      517.43     44.99 o 
   1  14   2      203.70      209.12     29.48 o 
   2  14   2      655.72      658.36     48.66 o 
   3  14   2        0.19      -18.85     27.86 o 
   4  14   2      403.58      427.23     50.95 o 
  -4  15   2       75.05      118.66     51.67 o 
  -3  15   2      294.23      290.20     43.47 o 
  -2  15   2        8.05        8.62     31.72 o 
  -1  15   2      180.80      169.31     30.04 o 
   0  15   2       40.15       36.03     30.62 o 
   1  15   2      343.38      317.24     42.63 o 
   2  15   2       12.16       17.83     32.31 o 
   3  15   2      204.23      241.53     41.12 o 
  -2  16   2       20.78       39.23     49.76 o 
  -1  16   2       33.87       34.25     29.03 o 
   0  16   2       76.75       67.60     30.05 o 
   1  16   2       11.21       27.27     47.84 o 
 -10   1   3      634.39      683.40     51.89 o 
  -9   1   3      927.19      983.59     54.78 o 
  -8   1   3      550.69      505.71     40.91 o 
  -7   1   3     1347.84     1265.54     49.06 o 
  -6   1   3     1536.07     1499.85     67.22 o 
  -5   1   3     1831.29     1650.04     73.44 o 
  -4   1   3     1643.78     1482.36     37.72 o 
  -3   1   3     2199.53     1871.98    149.52 o 
  -2   1   3      467.30      478.11     19.27 o 
  -1   1   3     8602.11     8729.82    374.18 o 
   0   1   3     2668.15     3202.25    148.30 o 
   1   1   3    22403.65    24562.84   1025.96 o 
   2   1   3     4761.94     5045.36    154.86 o 
   3   1   3     3843.81     3759.93    108.55 o 
   4   1   3     2499.93     2452.84     48.13 o 
   5   1   3     1225.07     1108.34     24.25 o 
   6   1   3       16.90        9.93     14.25 o 
   7   1   3      137.50      124.28     26.72 o 
   8   1   3       20.17        5.57     24.51 o 
   9   1   3      444.37      458.45     43.21 o 
  10   1   3        0.28      -30.62     30.62 o 
 -10   2   3      375.26      439.87     50.48 o 
  -9   2   3      921.07     1041.72     53.10 o 
  -8   2   3      608.94      626.68     42.46 o 
  -7   2   3     1983.41     1888.17     59.48 o 
  -6   2   3     1329.32     1201.65     58.85 o 
  -5   2   3     2511.80     2086.56     91.14 o 
  -4   2   3     3940.06     3419.88     87.53 o 
  -3   2   3     3363.90     3313.09    175.98 o 
  -2   2   3    12092.34    11709.20    522.88 o 
  -1   2   3     3154.08     3247.89     47.67 o 
   0   2   3    15220.90    16952.22   1096.74 o 
   1   2   3      840.70      906.74     34.58 o 
   2   2   3     3250.20     3213.63    109.14 o 
   3   2   3      226.02      225.58     12.18 o 
   4   2   3     2195.79     1923.61     38.74 o 
   5   2   3      114.18      141.70     13.74 o 
   6   2   3     2594.17     2413.45     47.97 o 
   7   2   3      203.74      192.76     23.21 o 
   8   2   3     1212.49     1262.49     53.78 o 
   9   2   3        1.20      -25.84     25.84 o 
  10   2   3      534.11      580.09     53.09 o 
 -10   3   3      421.02      492.95     62.20 o 
  -9   3   3      357.41      403.80     53.59 o 
  -8   3   3      406.94      444.85     38.74 o 
  -7   3   3      789.71      766.22     28.19 o 
  -6   3   3      949.82      934.86     35.42 o 
  -5   3   3     1888.25     1710.29     36.92 o 
  -4   3   3     1344.81     1249.03     62.99 o 
  -3   3   3     5140.08     4908.15    237.90 o 
  -2   3   3     1220.45     1163.48     52.69 o 
  -1   3   3     8351.17     8828.46    218.45 o 
   0   3   3     1738.44     1952.05     98.68 o 
   1   3   3     1871.52     2153.92     99.28 o 
   2   3   3     1086.87     1078.31     24.72 o 
   3   3   3     1754.13     1734.77     43.74 o 
   4   3   3       84.46       74.61     10.46 o 
   5   3   3     3643.20     3446.55     42.40 o 
   6   3   3      111.44      104.79     18.30 o 
   7   3   3     1676.42     1629.51     48.02 o 
   8   3   3        3.24      -16.97     18.47 o 
   9   3   3     1058.11     1105.18     56.01 o 
  10   3   3       11.97       32.96     39.47 o 
 -10   4   3        2.36      -10.82     45.45 o 
  -9   4   3      173.37      225.60     60.76 o 
  -8   4   3        5.72       -3.35     18.39 o 
  -7   4   3       19.40        2.91     14.77 o 
  -6   4   3      193.74      185.11     17.84 o 
  -5   4   3       88.85       85.40     11.80 o 
  -4   4   3     2087.13     2064.52     70.38 o 
  -3   4   3      124.74      150.80     10.73 o 
  -2   4   3     2200.35     2082.63    118.16 o 
  -1   4   3      176.17      183.28      8.51 o 
   0   4   3     2814.09     3141.78    154.34 o 
   1   4   3      437.67      448.74     13.05 o 
   2   4   3     1219.22     1342.85     32.84 o 
   3   4   3     4864.46     5366.79    111.24 o 
   4   4   3     2472.97     2438.20     54.21 o 
   5   4   3      248.23      249.31     17.54 o 
   6   4   3      396.25      363.07     21.65 o 
   7   4   3        3.25       -2.06     17.46 o 
   8   4   3      514.70      533.43     34.50 o 
   9   4   3       64.51       47.11     28.70 o 
  10   4   3      134.95      166.44     49.76 o 
 -10   5   3       19.10      -39.23     39.23 o 
  -9   5   3       13.60       22.97     28.42 o 
  -8   5   3       30.38       28.34     17.61 o 
  -7   5   3      135.81      136.28     18.76 o 
  -6   5   3      199.12      184.79     17.85 o 
  -5   5   3     1295.52     1260.99     52.09 o 
  -4   5   3      137.71      145.43     11.63 o 
  -3   5   3     1611.24     1657.19     68.12 o 
  -2   5   3      125.49      161.18      9.75 o 
  -1   5   3       50.07       55.81      6.44 o 
   0   5   3      369.91      389.02     26.74 o 
   1   5   3     1443.94     1657.59     53.28 o 
   2   5   3      755.55      847.38     21.72 o 
   3   5   3      344.99      434.36     13.36 o 
   4   5   3     1645.93     1693.12     37.71 o 
   5   5   3       14.02        6.11     11.93 o 
   6   5   3       37.77       40.72     14.41 o 
   7   5   3      134.72      146.05     22.81 o 
   8   5   3       65.53       78.70     23.04 o 
   9   5   3      127.90      167.48     30.23 o 
  10   5   3        6.29      -17.22     46.89 o 
 -10   6   3      130.11      152.95     36.03 o 
  -9   6   3      320.95      352.69     33.38 o 
  -8   6   3      353.09      366.08     33.77 o 
  -7   6   3     1409.87     1383.08     48.13 o 
  -6   6   3     1316.83     1230.66     32.63 o 
  -5   6   3     1980.71     1924.84     94.79 o 
  -4   6   3     1334.55     1287.15     47.62 o 
  -3   6   3     1848.39     1785.60     73.68 o 
  -2   6   3     3652.45     3289.07    164.61 o 
  -1   6   3      412.69      386.96     18.91 o 
   0   6   3     3809.96     3684.15    130.45 o 
   1   6   3      977.34     1118.93     48.48 o 
   2   6   3     4338.97     4740.40     92.62 o 
   3   6   3      704.85      772.77     17.34 o 
   4   6   3     3042.09     3034.80     83.63 o 
   5   6   3      690.12      687.14     24.47 o 
   6   6   3     2859.70     2678.93    100.48 o 
   7   6   3        0.44        1.05     17.77 o 
   8   6   3      744.74      744.86     49.03 o 
   9   6   3        0.53        8.56     24.78 o 
 -10   7   3      502.81      686.51     51.53 o 
  -9   7   3      270.84      344.73     33.41 o 
  -8   7   3      678.41      697.45     32.04 o 
  -7   7   3      161.36      151.28     19.93 o 
  -6   7   3      345.85      396.13     23.57 o 
  -5   7   3      546.65      536.16     22.90 o 
  -4   7   3     1284.13     1172.98     44.47 o 
  -3   7   3     4018.16     3674.80    202.83 o 
  -2   7   3     3056.43     2751.52    188.61 o 
  -1   7   3     7989.89     7300.91    414.93 o 
   0   7   3     1696.91     1859.65     51.78 o 
   1   7   3     7131.02     7945.53    340.53 o 
   2   7   3      608.49      649.70     20.52 o 
   3   7   3     4540.22     4808.68    119.20 o 
   4   7   3        4.15        0.91     10.88 o 
   5   7   3     3031.81     2889.51    109.46 o 
   6   7   3      376.68      375.72     23.29 o 
   7   7   3     1119.13     1106.25     64.50 o 
   8   7   3       23.42        1.79     25.74 o 
   9   7   3      683.08      684.40     48.54 o 
  -9   8   3      327.16      310.03     64.59 o 
  -8   8   3      431.00      415.80     42.29 o 
  -7   8   3       89.68       69.61     28.08 o 
  -6   8   3      544.79      556.66     39.75 o 
  -5   8   3       55.84       62.44     24.36 o 
  -4   8   3     1111.01     1125.23     75.54 o 
  -3   8   3      101.52      118.78     16.72 o 
  -2   8   3     3068.52     3047.90    101.68 o 
  -1   8   3      194.76      219.48     23.34 o 
   0   8   3     2419.41     2397.12     61.48 o 
   1   8   3      208.08      195.45     25.84 o 
   2   8   3     1180.23     1114.11     43.93 o 
   3   8   3      185.16      179.09     24.93 o 
   4   8   3     3344.33     3231.40    136.12 o 
   5   8   3      131.74      141.49     28.13 o 
   6   8   3      867.85      804.36     44.30 o 
   7   8   3        0.05      -23.02     23.02 o 
   8   8   3      461.56      502.37     65.07 o 
  -8   9   3       28.02      -11.00     29.77 o 
  -7   9   3        5.02        2.98     26.14 o 
  -6   9   3      192.73      209.73     51.19 o 
  -5   9   3       90.58      104.49     24.35 o 
  -4   9   3       17.62       12.56     15.74 o 
  -3   9   3        5.92      -13.56     14.96 o 
  -2   9   3      652.35      705.49     29.25 o 
  -1   9   3        3.54       -6.43     14.71 o 
   0   9   3      295.17      314.20     27.38 o 
   1   9   3       70.50       64.20     28.95 o 
   2   9   3        0.07       -8.68     13.78 o 
   3   9   3      212.84      232.02     29.59 o 
   4   9   3       73.35       77.48     32.30 o 
   5   9   3       21.18        5.59     23.83 o 
   6   9   3       11.39      -21.62     28.47 o 
   7   9   3        6.10      -17.46     29.43 o 
   8   9   3      104.98       90.43     52.63 o 
  -8  10   3      160.23      168.91     39.24 o 
  -7  10   3       15.31        6.21     29.25 o 
  -6  10   3      535.14      544.49     41.91 o 
  -5  10   3       21.28       34.54     25.84 o 
  -4  10   3      235.05      261.80     32.46 o 
  -3  10   3     1188.54     1182.30     37.70 o 
  -2  10   3      643.94      681.39     30.29 o 
  -1  10   3      202.07      236.41     22.17 o 
   0  10   3     1065.12     1108.50     44.26 o 
   1  10   3      109.38      137.71     23.50 o 
   2  10   3     4166.44     3996.46    118.66 o 
   3  10   3       77.76       61.72     23.99 o 
   4  10   3     1052.98      991.07     70.81 o 
   5  10   3        6.22      -22.06     22.06 o 
   6  10   3      741.36      676.50     47.27 o 
   7  10   3      133.82       99.97     31.75 o 
  -8  11   3      160.69      116.26     51.67 o 
  -7  11   3      291.44      323.92     44.49 o 
  -6  11   3       46.88        5.08     28.57 o 
  -5  11   3      747.31      774.82     48.21 o 
  -4  11   3      393.22      395.37     35.63 o 
  -3  11   3     3136.27     3064.82     95.94 o 
  -2  11   3      506.42      538.85     30.54 o 
  -1  11   3     2713.46     2651.25     83.98 o 
   0  11   3      693.60      672.69     40.04 o 
   1  11   3      707.69      795.69     41.55 o 
   2  11   3      181.96      177.86     23.57 o 
   3  11   3      873.64      849.17     75.12 o 
   4  11   3       11.29      -23.83     23.83 o 
   5  11   3     1428.74     1350.23     65.31 o 
   6  11   3        0.10       11.79     28.91 o 
   7  11   3      484.89      527.22     71.29 o 
  -7  12   3      519.62      573.97     51.55 o 
  -6  12   3       73.31       69.45     32.83 o 
  -5  12   3      207.99      204.86     36.50 o 
  -4  12   3      229.16      236.36     33.92 o 
  -3  12   3      513.82      505.53     32.31 o 
  -2  12   3     1096.62     1143.86     70.39 o 
  -1  12   3       57.50       73.36     20.72 o 
   0  12   3      777.52      787.60     44.03 o 
   1  12   3       44.03       27.70     19.36 o 
   2  12   3      841.66      861.15     50.24 o 
   3  12   3       94.29       94.98     30.94 o 
   4  12   3      982.08     1027.91     53.22 o 
   5  12   3        0.37      -17.29     27.16 o 
   6  12   3      506.93      513.91     49.39 o 
   7  12   3       34.85        5.74     47.84 o 
  -6  13   3       60.17       27.21     33.45 o 
  -5  13   3      230.90      247.37     39.92 o 
  -4  13   3       26.86       36.93     29.04 o 
  -3  13   3      559.90      513.29     34.77 o 
  -2  13   3       10.13       -5.48     20.95 o 
  -1  13   3     1024.98     1040.26     41.69 o 
   0  13   3       12.00        0.19     24.82 o 
   1  13   3       58.28       47.13     21.14 o 
   2  13   3      460.24      440.39     42.96 o 
   3  13   3      197.30      205.91     35.26 o 
   4  13   3       79.96       39.91     29.93 o 
   5  13   3       49.55       15.20     30.95 o 
   6  13   3       22.18       51.19     50.24 o 
  -5  14   3        3.04       18.66     46.41 o 
  -4  14   3        0.88      -29.26     29.26 o 
  -3  14   3        0.66       -5.38     44.50 o 
  -2  14   3      221.16      199.02     29.52 o 
  -1  14   3       28.96       39.08     24.02 o 
   0  14   3        2.98      -16.23     26.43 o 
   1  14   3      103.34      122.32     26.01 o 
   2  14   3       41.76       -1.92     30.44 o 
   3  14   3        3.05       -1.04     28.75 o 
   4  14   3       23.96        4.06     31.97 o 
  -4  15   3      191.53      252.62     56.94 o 
  -3  15   3     1068.18     1119.07     62.25 o 
  -2  15   3       99.77       58.28     35.39 o 
  -1  15   3      495.95      541.52     39.25 o 
   0  15   3        2.35        4.69     24.92 o 
   1  15   3      505.26      524.31     45.80 o 
   2  15   3       38.85       -1.18     30.11 o 
   3  15   3      510.54      504.09     50.17 o 
  -2  16   3      622.67      685.53     55.59 o 
  -1  16   3      102.10       71.55     30.38 o 
   0  16   3      333.11      338.26     37.21 o 
 -10   0   4       16.64       17.70     42.58 o 
  -9   0   4     1470.12     1562.61     89.47 o 
  -8   0   4     1289.16     1286.55     76.07 o 
  -7   0   4      813.30      818.63     61.24 o 
  -6   0   4     1623.91     1480.32     69.85 o 
  -5   0   4     1266.37     1164.54     57.41 o 
  -4   0   4     5662.92     5354.79     95.69 o 
  -3   0   4     3884.60     3677.35     70.81 o 
  -2   0   4    17177.06    16609.34    130.62 o 
  -1   0   4    40431.61    40428.25    350.46 o 
   0   0   4    21579.48    23798.68   1656.87 o 
   1   0   4    14284.53    14777.70    692.38 o 
   2   0   4    10947.70    10802.24    620.77 o 
   3   0   4      486.37      365.05     32.70 o 
   4   0   4    12251.04    10565.08    539.28 o 
   5   0   4       26.34       -3.83     23.92 o 
   6   0   4     5003.37     4640.95    113.87 o 
   7   0   4        2.75      -23.92     23.92 o 
   8   0   4     1261.55     1328.65     79.42 o 
   9   0   4        9.01       -1.91     39.71 o 
  10   0   4      618.22      677.96     77.03 o 
 -10   1   4      404.34      477.68     46.35 o 
  -9   1   4       56.63       57.37     28.39 o 
  -8   1   4     2464.60     2592.14     70.70 o 
  -7   1   4     1051.95     1080.56     47.69 o 
  -6   1   4     3188.10     3168.47     94.49 o 
  -5   1   4     2372.80     2239.04     50.41 o 
  -4   1   4     6411.71     5998.06     70.88 o 
  -3   1   4     3392.09     3329.22    190.96 o 
  -2   1   4      339.75      324.68     20.91 o 
  -1   1   4     1722.59     1790.96     17.74 o 
   0   1   4     5187.80     5769.44    369.93 o 
   1   1   4    10106.36    11156.57    327.58 o 
   2   1   4      393.40      413.23     15.13 o 
   3   1   4     6000.89     5678.90    149.82 o 
   4   1   4     3940.14     3767.83    142.33 o 
   5   1   4     2781.50     2499.16     80.73 o 
   6   1   4     1084.60     1061.49     35.33 o 
   7   1   4     1806.16     1649.29     57.00 o 
   8   1   4       17.22       10.69     23.29 o 
   9   1   4      371.65      406.04     43.92 o 
  10   1   4       14.18       -9.61     30.44 o 
 -10   2   4       58.80       25.46     32.12 o 
  -9   2   4       49.55       11.82     26.09 o 
  -8   2   4      123.45      130.86     34.69 o 
  -7   2   4       56.96       40.67     24.02 o 
  -6   2   4       13.58        4.16     20.47 o 
  -5   2   4       19.96       22.47     13.42 o 
  -4   2   4      819.22      925.64     52.65 o 
  -3   2   4       92.71       74.51      9.03 o 
  -2   2   4       90.71       90.34      8.04 o 
  -1   2   4     1722.79     1806.44     22.39 o 
   0   2   4     3101.84     3628.37    252.65 o 
   1   2   4      270.93      293.31     10.64 o 
   2   2   4      453.70      494.74     28.65 o 
   3   2   4       17.16       23.06      7.21 o 
   4   2   4      230.52      243.22     14.30 o 
   5   2   4        4.93        5.64     10.47 o 
   6   2   4      578.25      536.87     28.71 o 
   7   2   4      103.20       69.16     19.46 o 
   8   2   4      191.10      162.42     31.13 o 
   9   2   4       13.81       25.00     29.56 o 
  10   2   4       95.13       78.25     34.37 o 
 -10   3   4      126.80      149.36     59.81 o 
  -9   3   4       39.13       59.69     27.53 o 
  -8   3   4      275.63      266.50     33.11 o 
  -7   3   4      828.62      852.56     33.72 o 
  -6   3   4     1009.99      958.83     33.46 o 
  -5   3   4      693.32      615.59     51.16 o 
  -4   3   4     3752.15     3780.22    332.79 o 
  -3   3   4     1181.38     1149.08     49.12 o 
  -2   3   4     3947.47     4024.52    105.60 o 
  -1   3   4     4271.48     4487.45     60.65 o 
   0   3   4       21.87       37.15      7.20 o 
   1   3   4     2883.84     3247.87    119.98 o 
   2   3   4      607.27      634.82     18.09 o 
   3   3   4     6352.36     6611.30    264.91 o 
   4   3   4      398.60      394.59     17.64 o 
   5   3   4      201.82      220.56     18.64 o 
   6   3   4      963.23      907.91     33.78 o 
   7   3   4        9.06       -9.12     17.92 o 
   8   3   4       32.92        8.97     19.95 o 
   9   3   4       21.88       16.48     34.69 o 
  10   3   4        2.91       10.15     32.64 o 
 -10   4   4       49.25       90.96     34.65 o 
  -9   4   4     1081.61     1140.36     54.13 o 
  -8   4   4      407.02      439.25     30.94 o 
  -7   4   4      254.07      276.68     21.98 o 
  -6   4   4      755.85      705.95     35.70 o 
  -5   4   4      714.41      691.50     40.10 o 
  -4   4   4     3974.33     3861.19    244.02 o 
  -3   4   4     2146.33     1999.11     79.07 o 
  -2   4   4     4860.22     4620.10    182.45 o 
  -1   4   4     3968.87     4087.50     96.94 o 
   0   4   4    10393.37    11401.67    582.75 o 
   1   4   4     1457.88     1544.44     58.80 o 
   2   4   4     5796.77     5991.54    218.99 o 
   3   4   4     1085.51     1178.66     47.93 o 
   4   4   4     1748.53     1629.49     46.37 o 
   5   4   4      104.44      114.35     14.69 o 
   6   4   4      942.39      901.43     42.89 o 
   7   4   4        7.55        1.39     17.95 o 
   8   4   4      775.42      807.03     40.01 o 
   9   4   4       34.58       16.04     30.28 o 
  10   4   4      291.82      463.14     70.33 o 
 -10   5   4      305.08      371.10     44.62 o 
  -9   5   4      431.24      478.23     46.89 o 
  -8   5   4     1635.64     1644.52     70.30 o 
  -7   5   4      827.47      816.44     42.06 o 
  -6   5   4     1862.23     1784.97     50.83 o 
  -5   5   4      132.25      134.84     13.13 o 
  -4   5   4      904.12      956.00     45.60 o 
  -3   5   4     1065.67      992.40     28.75 o 
  -2   5   4      681.57      599.76     19.92 o 
  -1   5   4     6987.53     7100.43    161.87 o 
   0   5   4     1202.51     1324.40     48.27 o 
   1   5   4     5908.57     6275.42    271.19 o 
   2   5   4       40.42       62.67      7.85 o 
   3   5   4     6112.91     6480.61    199.65 o 
   4   5   4      171.78      180.37     15.19 o 
   5   5   4     5923.50     5744.13    165.74 o 
   6   5   4      278.05      251.57     20.55 o 
   7   5   4     2117.72     2005.04    112.18 o 
   8   5   4       41.29       22.87     21.01 o 
   9   5   4      567.45      588.15     40.35 o 
  10   5   4        2.00        2.39     48.32 o 
 -10   6   4       15.72       24.74     31.33 o 
  -9   6   4      186.23      199.59     29.15 o 
  -8   6   4      136.41      165.12     22.27 o 
  -7   6   4      429.56      436.39     25.48 o 
  -6   6   4      918.19      895.17     29.25 o 
  -5   6   4      988.93     1056.49     51.11 o 
  -4   6   4      770.42      829.47     33.57 o 
  -3   6   4     2129.64     2020.93    107.94 o 
  -2   6   4       83.09       78.64      8.79 o 
  -1   6   4     2055.27     2088.26     65.26 o 
   0   6   4     2632.38     2672.82     74.70 o 
   1   6   4      809.56      902.34     38.46 o 
   2   6   4     1316.88     1424.92     42.48 o 
   3   6   4     1771.06     1765.04     72.03 o 
   4   6   4      148.29      149.97     15.19 o 
   5   6   4      498.52      542.86     29.49 o 
   6   6   4      631.95      637.49     29.21 o 
   7   6   4       59.60       25.33     19.52 o 
   8   6   4      299.90      309.17     30.70 o 
   9   6   4        6.81      -23.64     23.64 o 
  -9   7   4       27.14       -7.81     24.00 o 
  -8   7   4       74.14       77.50     19.62 o 
  -7   7   4        5.00       11.06     16.41 o 
  -6   7   4      116.79       91.47     17.16 o 
  -5   7   4      141.47      158.36     14.51 o 
  -4   7   4      219.20      227.24     14.79 o 
  -3   7   4      140.12      146.22     12.09 o 
  -2   7   4     1897.56     1843.52     85.30 o 
  -1   7   4      748.63      713.18     37.47 o 
   0   7   4       21.73       26.25      7.68 o 
   1   7   4      305.49      395.35     13.96 o 
   2   7   4      317.07      379.23     14.29 o 
   3   7   4     1124.86     1222.73     45.23 o 
   4   7   4      392.17      422.25     20.54 o 
   5   7   4      180.83      170.18     17.50 o 
   6   7   4       24.04       25.30     15.49 o 
   7   7   4       21.87        2.65     19.08 o 
   8   7   4        0.05      -11.05     22.79 o 
   9   7   4        0.29      -47.61     47.61 o 
  -9   8   4      375.11      386.22     65.31 o 
  -8   8   4      427.30      433.09     89.23 o 
  -7   8   4      881.71      823.23     46.26 o 
  -6   8   4      976.84      991.08     47.86 o 
  -5   8   4     2421.30     2345.36     72.25 o 
  -4   8   4     1189.21     1238.60     48.92 o 
  -3   8   4     1477.62     1475.14     90.99 o 
  -2   8   4      671.88      686.19     28.40 o 
  -1   8   4      482.99      433.36     31.78 o 
   0   8   4      638.11      552.02     29.77 o 
   1   8   4      174.82      184.85     47.13 o 
   2   8   4     1031.48     1090.40     40.59 o 
   3   8   4     1219.91     1215.04    106.93 o 
   4   8   4     2095.25     2080.42    107.17 o 
   5   8   4     1076.42      935.27     34.59 o 
   6   8   4      959.96      937.53     47.55 o 
   7   8   4      243.48      249.38     36.44 o 
   8   8   4      731.38      651.65     72.72 o 
  -9   9   4      169.37      138.75     53.11 o 
  -8   9   4      867.93      831.06     52.61 o 
  -7   9   4      134.20      146.47     32.73 o 
  -6   9   4      469.03      455.93     40.19 o 
  -5   9   4      244.40      275.02     32.20 o 
  -4   9   4       53.61       52.39     17.42 o 
  -3   9   4      291.42      323.20     23.82 o 
  -2   9   4      853.21      915.88     32.05 o 
  -1   9   4     2513.19     2522.14     82.83 o 
   0   9   4     1213.97     1158.06     42.04 o 
   1   9   4     3200.12     3108.24    130.38 o 
   2   9   4      955.79      939.20     32.09 o 
   3   9   4     2146.77     2103.00    144.49 o 
   4   9   4       95.98      131.81     27.19 o 
   5   9   4     1667.01     1542.93     82.77 o 
   6   9   4       12.23      -19.28     49.28 o 
   7   9   4     1275.37     1178.57     55.86 o 
   8   9   4       16.35      -24.88     47.84 o 
  -8  10   4       64.59       85.82     35.34 o 
  -7  10   4     1234.93     1220.37     58.82 o 
  -6  10   4      324.79      403.09     40.77 o 
  -5  10   4      543.57      510.82     38.46 o 
  -4  10   4      625.30      638.28     32.16 o 
  -3  10   4       17.54        6.58     16.46 o 
  -2  10   4     1753.05     1737.77     42.62 o 
  -1  10   4      174.37      234.95     23.01 o 
   0  10   4     2843.69     2760.03     63.35 o 
   1  10   4       53.07       23.46     21.77 o 
   2  10   4      446.44      464.25     27.20 o 
   3  10   4      236.34      233.05     31.29 o 
   4  10   4      379.39      415.01     36.65 o 
   5  10   4      135.26      127.07     29.93 o 
   6  10   4      783.06      738.15     47.87 o 
   7  10   4       72.80       51.34     31.44 o 
  -7  11   4       87.08      115.22     35.63 o 
  -6  11   4      145.34      166.82     34.68 o 
  -5  11   4       22.87       25.70     25.27 o 
  -4  11   4      655.49      622.32     42.38 o 
  -3  11   4        1.18       10.49     18.65 o 
  -2  11   4      386.92      413.62     28.62 o 
  -1  11   4       63.23       61.93     18.84 o 
   0  11   4       88.92       65.72     23.31 o 
   1  11   4     1842.85     1733.50     91.86 o 
   2  11   4      142.94      145.98     28.66 o 
   3  11   4      161.41      149.16     44.02 o 
   4  11   4       99.63       77.95     29.26 o 
   5  11   4      169.72      161.94     34.46 o 
   6  11   4       29.14       18.79     30.24 o 
   7  11   4       35.88        0.48     34.00 o 
  -7  12   4      108.32       47.01     37.80 o 
  -6  12   4       18.28       22.59     31.04 o 
  -5  12   4      203.33      250.42     39.36 o 
  -4  12   4       38.39       14.30     24.86 o 
  -3  12   4       65.74       63.60     21.55 o 
  -2  12   4       59.07       74.01     21.90 o 
  -1  12   4        7.63      -17.06     21.95 o 
   0  12   4      461.83      481.69     39.88 o 
   1  12   4        1.30        6.93     20.24 o 
   2  12   4      338.75      305.37     37.05 o 
   3  12   4       61.00       25.80     28.91 o 
   4  12   4      202.87      256.48     47.13 o 
   5  12   4        7.99       -2.41     28.95 o 
   6  12   4       24.19       -5.92     30.92 o 
   7  12   4        1.49      -33.97     44.50 o 
  -6  13   4      624.06      562.66     67.46 o 
  -5  13   4      545.40      545.85     48.63 o 
  -4  13   4      307.70      354.05    106.45 o 
  -3  13   4      305.87      347.38     32.15 o 
  -2  13   4      858.38      881.75     42.86 o 
  -1  13   4     1540.11     1430.11     46.55 o 
   0  13   4      237.43      282.06     37.33 o 
   1  13   4     1073.83     1048.14     52.18 o 
   2  13   4      190.05      196.53     34.67 o 
   3  13   4      819.75      792.58     51.93 o 
   4  13   4       14.02      -14.45     27.78 o 
   5  13   4      389.06      426.17     46.53 o 
  -5  14   4      296.29      344.48     61.72 o 
  -4  14   4      114.59      131.21     45.69 o 
  -3  14   4      307.64      257.46     40.24 o 
  -2  14   4      540.02      547.30     37.20 o 
  -1  14   4      465.45      465.29     36.00 o 
   0  14   4     1408.91     1432.41     61.48 o 
   1  14   4       68.09       78.13     32.80 o 
   2  14   4      639.69      581.27     49.72 o 
   3  14   4       35.21       39.58     31.18 o 
   4  14   4      622.52      589.21     53.40 o 
  -4  15   4       32.98       72.25     50.24 o 
  -3  15   4       50.24       76.25     36.10 o 
  -2  15   4       56.46       -7.80     26.70 o 
  -1  15   4      194.21      252.64     32.86 o 
   0  15   4       75.25       54.90     26.03 o 
   1  15   4      375.09      351.22     45.73 o 
   2  15   4       62.17       21.10     42.58 o 
  -2  16   4        4.33       37.11     33.99 o 
  -1  16   4       20.12       49.23     37.89 o 
   0  16   4       51.38        9.09     47.84 o 
 -10   1   5       32.26       -1.91     28.57 o 
  -9   1   5        5.52        2.45     26.04 o 
  -8   1   5      111.63      110.52     28.47 o 
  -7   1   5       81.00       76.81     24.58 o 
  -6   1   5      634.33      605.49     36.85 o 
  -5   1   5      367.76      329.54     27.22 o 
  -4   1   5     1804.86     1720.83     41.78 o 
  -3   1   5      286.75      253.97     16.18 o 
  -2   1   5     5849.24     6322.90    101.65 o 
  -1   1   5     1634.56     1708.57     37.15 o 
   0   1   5     2311.16     2765.05     96.27 o 
   1   1   5     6249.35     6955.47    234.32 o 
   2   1   5      143.24      187.72      9.98 o 
   3   1   5     1328.20     1231.99     39.52 o 
   4   1   5        8.75       13.62      9.00 o 
   5   1   5     1279.20     1107.76     40.90 o 
   6   1   5       25.62       25.68     17.21 o 
   7   1   5      322.26      385.87     34.80 o 
   8   1   5       11.79      -21.80     21.80 o 
   9   1   5      408.94      487.57     46.18 o 
 -10   2   5      283.15      318.95     43.64 o 
  -9   2   5      371.48      487.68     44.15 o 
  -8   2   5       17.92      -11.47     29.19 o 
  -7   2   5     3542.14     3492.41     76.46 o 
  -6   2   5     1348.22     1321.48     48.04 o 
  -5   2   5     1118.82      938.14     39.71 o 
  -4   2   5     2358.85     2313.08    172.93 o 
  -3   2   5     2759.66     2454.04    126.47 o 
  -2   2   5    14371.03    13748.24    722.55 o 
  -1   2   5     3066.37     2764.41    166.02 o 
   0   2   5    11799.89    13565.43    459.17 o 
   1   2   5     5845.74     6386.60    341.35 o 
   2   2   5     7475.74     7869.66    301.81 o 
   3   2   5      724.27      739.16     33.36 o 
   4   2   5     4290.80     4133.27    160.15 o 
   5   2   5      815.25      748.66     49.79 o 
   6   2   5     5543.25     5113.39    198.77 o 
   7   2   5      342.04      334.86     27.25 o 
   8   2   5     1920.70     1932.84     74.40 o 
   9   2   5      141.13      156.73     35.50 o 
 -10   3   5      455.73      537.90     50.24 o 
  -9   3   5      265.29      317.17     36.36 o 
  -8   3   5     1933.90     1965.34     50.04 o 
  -7   3   5     1316.83     1254.35     51.07 o 
  -6   3   5     3482.67     3094.22     93.17 o 
  -5   3   5     1932.79     1912.25    134.08 o 
  -4   3   5     3409.68     3387.93    228.04 o 
  -3   3   5      851.75      742.51     38.73 o 
  -2   3   5     4823.55     4867.94    142.67 o 
  -1   3   5     1094.05     1041.60     22.65 o 
   0   3   5     5955.74     6586.48    405.38 o 
   1   3   5     5062.36     5536.55    202.84 o 
   2   3   5     1122.33     1185.27     54.10 o 
   3   3   5     8577.82     8751.59    356.13 o 
   4   3   5      760.98      744.22     24.45 o 
   5   3   5     5780.10     5341.45    153.43 o 
   6   3   5      772.18      764.32     32.96 o 
   7   3   5     1969.40     1889.92     72.86 o 
   8   3   5      206.42      200.42     27.23 o 
   9   3   5      442.36      455.39     44.64 o 
 -10   4   5        0.69      -12.45     30.09 o 
  -9   4   5      104.79       98.04     30.36 o 
  -8   4   5       24.32       29.07     19.42 o 
  -7   4   5      177.98      182.53     19.99 o 
  -6   4   5     1004.64      919.46     37.13 o 
  -5   4   5      906.58     1009.43     60.98 o 
  -4   4   5      694.21      722.38     31.33 o 
  -3   4   5     2483.56     2529.46     81.70 o 
  -2   4   5      123.29      161.69     10.64 o 
  -1   4   5       91.03      100.57      6.95 o 
   0   4   5      224.37      357.39     17.82 o 
   1   4   5      369.35      398.02     13.76 o 
   2   4   5      802.51      892.83     38.56 o 
   3   4   5       53.02       54.51      7.26 o 
   4   4   5       12.07       20.47     11.11 o 
   5   4   5      163.38      155.05     16.00 o 
   6   4   5       23.80       15.97     17.20 o 
   7   4   5       28.41       15.44     18.03 o 
   8   4   5       47.73       63.56     23.81 o 
   9   4   5       57.40       48.54     26.59 o 
 -10   5   5       27.43       43.09     31.40 o 
  -9   5   5        1.11      -17.37     26.28 o 
  -8   5   5       98.42      125.05     26.29 o 
  -7   5   5       65.91       62.27     16.77 o 
  -6   5   5      284.95      315.32     18.62 o 
  -5   5   5      276.94      308.58     18.95 o 
  -4   5   5      866.85      946.45     45.32 o 
  -3   5   5       46.77       41.38     10.14 o 
  -2   5   5     1943.97     2030.68     52.48 o 
  -1   5   5       53.81       47.61      7.22 o 
   0   5   5     1808.60     2045.20     99.17 o 
   1   5   5     1757.80     1914.52    103.66 o 
   2   5   5      210.08      232.88     11.65 o 
   3   5   5      375.54      375.27     19.77 o 
   4   5   5      401.46      425.16     23.55 o 
   5   5   5     1736.69     1658.95     61.21 o 
   6   5   5       64.02       71.23     15.71 o 
   7   5   5      179.74      206.63     25.33 o 
   8   5   5       61.08       66.62     29.74 o 
   9   5   5      117.38      147.98     29.91 o 
 -10   6   5       98.65       56.87     52.63 o 
  -9   6   5      623.02      664.93     47.53 o 
  -8   6   5      167.69      172.84     22.53 o 
  -7   6   5     2399.93     2264.07     71.20 o 
  -6   6   5     1379.36     1234.15     45.23 o 
  -5   6   5      977.71      987.89     34.34 o 
  -4   6   5      950.13      926.69     22.72 o 
  -3   6   5      629.98      576.74     19.06 o 
  -2   6   5     1229.44     1150.68     39.71 o 
  -1   6   5     1048.02     1073.70     27.63 o 
   0   6   5     1855.55     1937.62     77.97 o 
   1   6   5      743.96      740.36     25.62 o 
   2   6   5     2552.40     2743.73     98.02 o 
   3   6   5      489.86      452.42     19.16 o 
   4   6   5     2679.14     2643.17     83.98 o 
   5   6   5      333.35      349.29     21.53 o 
   6   6   5     1511.28     1470.24     57.11 o 
   7   6   5       36.73        0.75     19.66 o 
   8   6   5      541.65      541.08     36.73 o 
   9   6   5        0.18      -17.04     24.20 o 
  -9   7   5       93.09      113.22     23.34 o 
  -8   7   5      649.18      677.36     38.81 o 
  -7   7   5      391.32      426.87     26.79 o 
  -6   7   5      931.28      862.46     38.67 o 
  -5   7   5     1804.72     1718.86     56.68 o 
  -4   7   5     1630.89     1603.36     57.07 o 
  -3   7   5     3645.73     3401.74    142.38 o 
  -2   7   5     1417.28     1296.62     46.64 o 
  -1   7   5     3097.96     2970.60     63.24 o 
   0   7   5     2606.19     2687.21     92.95 o 
   1   7   5     3362.51     3517.68    137.70 o 
   2   7   5      722.61      816.26     26.64 o 
   3   7   5     1195.69     1222.98     47.37 o 
   4   7   5      114.71      105.79     14.83 o 
   5   7   5      981.71     1012.40     31.21 o 
   6   7   5       82.33       83.90     17.80 o 
   7   7   5     1223.97     1284.03     82.52 o 
   8   7   5       91.48       54.17     25.21 o 
   9   7   5      500.84      554.04     68.42 o 
  -9   8   5      100.49       66.29     35.84 o 
  -8   8   5       50.09       28.01     29.75 o 
  -7   8   5      786.50      698.38     45.88 o 
  -6   8   5      234.38      264.67     33.15 o 
  -5   8   5     2307.37     2377.37     73.48 o 
  -4   8   5      300.96      316.71     20.04 o 
  -3   8   5     2683.02     2750.85     93.88 o 
  -2   8   5      387.00      413.08     28.26 o 
  -1   8   5      913.97      880.18     29.00 o 
   0   8   5      181.05      174.30     22.48 o 
   1   8   5      319.85      342.85     27.04 o 
   2   8   5     2026.32     1982.42     96.37 o 
   3   8   5        5.91       17.04     14.86 o 
   4   8   5      536.83      535.30     33.25 o 
   5   8   5     1014.00      925.43     35.61 o 
   6   8   5      295.09      318.03     32.22 o 
   7   8   5      339.69      268.41     56.94 o 
   8   8   5      176.38      166.98     51.19 o 
  -9   9   5        9.87       35.88     47.37 o 
  -8   9   5        2.93      -11.72     28.42 o 
  -7   9   5       26.23        7.49     27.40 o 
  -6   9   5       55.75       29.70     24.59 o 
  -5   9   5        0.58      -11.05     25.60 o 
  -4   9   5      683.18      687.85     34.54 o 
  -3   9   5      375.40      369.82     25.85 o 
  -2   9   5      268.05      325.84     23.44 o 
  -1   9   5      339.24      335.28     22.98 o 
   0   9   5       10.40        5.72     19.00 o 
   1   9   5      143.82      165.96     24.59 o 
   2   9   5      225.41      245.17     21.51 o 
   3   9   5      749.87      687.48     76.07 o 
   4   9   5       27.96       23.97     22.30 o 
   5   9   5       43.41       67.18     26.67 o 
   6   9   5       75.90       71.60     28.94 o 
   7   9   5       66.99       69.85     47.37 o 
   8   9   5       36.94      -24.40     46.89 o 
  -8  10   5       22.10        4.27     31.95 o 
  -7  10   5      321.45      349.31     40.93 o 
  -6  10   5      114.77       82.11     30.31 o 
  -5  10   5     1158.25     1100.49     50.66 o 
  -4  10   5        4.88       -2.08     19.13 o 
  -3  10   5     1734.56     1709.73     75.16 o 
  -2  10   5      113.49      118.27     20.25 o 
  -1  10   5      461.21      462.07     27.12 o 
   0  10   5      655.91      663.78     37.94 o 
   1  10   5        8.85       30.47     19.20 o 
   2  10   5     1179.95     1197.75    142.10 o 
   3  10   5      103.15      105.51     25.19 o 
   4  10   5      429.71      478.97     39.05 o 
   5  10   5       52.53       44.65     34.69 o 
   6  10   5       39.05       49.66     29.63 o 
   7  10   5      134.78       76.21     58.13 o 
  -8  11   5      411.40      446.39     68.90 o 
  -7  11   5      308.71      354.34     42.95 o 
  -6  11   5     1430.75     1462.26     62.15 o 
  -5  11   5      858.88      812.57     48.50 o 
  -4  11   5     1908.01     2005.55     91.71 o 
  -3  11   5     1777.57     1818.86     47.31 o 
  -2  11   5     1055.29     1060.14     38.44 o 
  -1  11   5      806.53      813.08     34.00 o 
   0  11   5     1344.87     1295.82     49.70 o 
   1  11   5     1027.68     1009.51     53.35 o 
   2  11   5      306.89      300.61     33.13 o 
   3  11   5      736.93      704.28    116.74 o 
   4  11   5      569.15      551.75     41.93 o 
   5  11   5      828.27      760.38     49.56 o 
   6  11   5      191.78      135.53     35.66 o 
   7  11   5      502.11      515.47     51.00 o 
  -7  12   5      165.26      200.95     56.94 o 
  -6  12   5      193.14      185.62     38.37 o 
  -5  12   5      484.86      476.82     42.90 o 
  -4  12   5      429.24      415.25     40.45 o 
  -3  12   5      454.33      489.70     32.63 o 
  -2  12   5      181.57      217.20     26.40 o 
  -1  12   5      509.60      470.03     30.65 o 
   0  12   5      961.14      872.02     46.65 o 
   1  12   5      623.00      573.77     32.67 o 
   2  12   5     2718.45     2494.12    288.03 o 
   3  12   5       69.57       41.39     26.77 o 
   4  12   5     1359.76     1289.26     92.34 o 
   5  12   5       62.40       34.70     41.39 o 
   6  12   5      869.44      810.75     56.31 o 
  -6  13   5       59.23      122.00     53.11 o 
  -5  13   5       83.11       83.48     42.34 o 
  -4  13   5      101.86      112.48     33.45 o 
  -3  13   5       92.34      115.91     25.65 o 
  -2  13   5      197.82      211.56     28.51 o 
  -1  13   5       11.62       24.49     21.87 o 
   0  13   5      193.65      194.10     31.78 o 
   1  13   5        2.72      -10.96     25.00 o 
   2  13   5       79.65       83.53     30.38 o 
   3  13   5      137.58      136.76     32.30 o 
   4  13   5        0.80       22.68     31.47 o 
   5  13   5        5.21      -31.08     31.08 o 
  -5  14   5       13.97        9.57     46.41 o 
  -4  14   5       31.84       -3.79     36.60 o 
  -3  14   5       37.51       -3.46     24.50 o 
  -2  14   5       86.02       94.62     27.58 o 
  -1  14   5      149.24      144.65     28.16 o 
   0  14   5       30.07      -19.06     47.13 o 
   1  14   5       43.11       17.98     29.22 o 
   2  14   5       36.29       13.00     32.12 o 
   3  14   5       10.52      -28.47     28.47 o 
   4  14   5      140.52      171.93     38.21 o 
  -3  15   5      107.61      108.61     53.11 o 
  -2  15   5      158.28      154.10     38.40 o 
  -1  15   5        9.97      -13.18     30.78 o 
   0  15   5      216.81      256.64     63.87 o 
   1  15   5      377.54      314.82     45.61 o 
   2  15   5      219.97      181.08     39.90 o 
  -2  16   5       90.02      132.05     61.72 o 
  -1  16   5      261.21      294.47     46.01 o 
 -10   0   6      315.16      312.91     56.94 o 
  -9   0   6      740.34      860.73     73.68 o 
  -8   0   6     1830.97     1823.37     90.43 o 
  -7   0   6      468.43      451.66     54.06 o 
  -6   0   6      255.29      223.44     40.67 o 
  -5   0   6     2655.48     2444.39     79.42 o 
  -4   0   6     2778.95     2557.31     72.72 o 
  -3   0   6     1453.46     1345.88     50.72 o 
  -2   0   6      761.86      705.47     20.52 o 
  -1   0   6    27612.68    30051.05   2085.08 o 
   0   0   6     4269.15     5053.76    219.81 o 
   1   0   6    11756.97    12024.36    742.15 o 
   2   0   6     8333.63     7552.09    322.95 o 
   3   0   6     1615.68     1310.00     62.92 o 
   4   0   6     5019.91     4306.61    278.79 o 
   5   0   6       42.87       29.19     26.79 o 
   6   0   6      950.67      959.77     63.16 o 
   7   0   6        5.36      -26.31     26.31 o 
   8   0   6      862.56      875.08     71.77 o 
   9   0   6        2.72       29.66     45.45 o 
 -10   1   6      982.35     1153.08     63.43 o 
  -9   1   6       10.58        5.98     28.89 o 
  -8   1   6      685.76      713.76     44.75 o 
  -7   1   6       12.01        0.50     23.51 o 
  -6   1   6     3484.70     3587.94     79.18 o 
  -5   1   6     1153.69     1086.78     71.29 o 
  -4   1   6     2722.93     2408.34     60.76 o 
  -3   1   6      864.60      870.20     32.50 o 
  -2   1   6      115.24       96.11      9.88 o 
  -1   1   6     1329.42     1476.66     76.87 o 
   0   1   6      204.74      273.19     13.47 o 
   1   1   6     1621.19     1815.85     64.36 o 
   2   1   6     3583.68     3630.60    119.61 o 
   3   1   6     2651.40     2577.91    105.79 o 
   4   1   6      747.90      678.23     36.46 o 
   5   1   6     1126.51     1055.79     54.28 o 
   6   1   6      895.56      820.20     33.39 o 
   7   1   6     2347.01     2151.74    133.49 o 
   8   1   6       94.78      114.49     30.02 o 
   9   1   6      524.39      576.99     49.06 o 
 -10   2   6       50.98       42.81     33.90 o 
  -9   2   6        2.73       23.68     29.77 o 
  -8   2   6        4.89      -16.79     24.25 o 
  -7   2   6       23.27       56.10     25.37 o 
  -6   2   6        2.79      -13.10     20.94 o 
  -5   2   6       78.72       54.80     20.11 o 
  -4   2   6      458.39      487.50     22.24 o 
  -3   2   6     1097.72     1168.97     60.67 o 
  -2   2   6      669.60      716.98     43.79 o 
  -1   2   6     6613.85     6484.09    932.36 o 
   0   2   6        2.50        9.75     12.22 o 
   1   2   6      539.89      612.93     29.34 o 
   2   2   6        7.21       14.98      7.61 o 
   3   2   6       10.53        7.51      8.24 o 
   4   2   6      184.19      196.64     14.05 o 
   5   2   6      125.70      142.19     18.58 o 
   6   2   6        7.62       -8.56     15.04 o 
   7   2   6        3.14       -6.81     18.48 o 
   8   2   6      160.04      119.12     33.97 o 
   9   2   6       17.57       -2.82     29.00 o 
 -10   3   6      319.20      363.79     46.10 o 
  -9   3   6      118.72      142.25     33.99 o 
  -8   3   6       48.94       32.03     27.56 o 
  -7   3   6      112.03       92.39     26.62 o 
  -6   3   6      290.77      336.87     30.11 o 
  -5   3   6       52.09       39.73     12.68 o 
  -4   3   6       83.82       60.31     11.61 o 
  -3   3   6       53.80       98.33     10.70 o 
  -2   3   6      254.46      227.79     13.19 o 
  -1   3   6      694.64      815.82     14.17 o 
   0   3   6     1256.47     1336.59     70.42 o 
   1   3   6      489.60      474.89     33.36 o 
   2   3   6     1069.46     1158.59     53.17 o 
   3   3   6     3107.90     3290.22    111.00 o 
   4   3   6        8.26        6.81     10.54 o 
   5   3   6      561.03      562.92     26.86 o 
   6   3   6        2.57       -4.46     15.04 o 
   7   3   6      734.86      715.53     35.04 o 
   8   3   6      213.22      178.98     27.91 o 
   9   3   6      279.70      245.98     38.89 o 
 -10   4   6       17.54      -24.12     53.11 o 
  -9   4   6      759.24      865.95     52.25 o 
  -8   4   6       32.60       15.26     20.38 o 
  -7   4   6      822.34      809.35     51.67 o 
  -6   4   6      195.55      210.79     22.91 o 
  -5   4   6     6718.62     6541.86    454.27 o 
  -4   4   6     4322.09     4201.93    205.23 o 
  -3   4   6     5520.08     5432.02    220.56 o 
  -2   4   6     2758.43     2918.09     35.01 o 
  -1   4   6     4814.44     5153.51     86.64 o 
   0   4   6     4410.00     4601.65    295.48 o 
   1   4   6     4812.89     5673.52    236.50 o 
   2   4   6     1808.30     1838.63     80.94 o 
   3   4   6     1493.93     1525.27     53.94 o 
   4   4   6      568.16      527.89     20.78 o 
   5   4   6      226.18      243.22     18.21 o 
   6   4   6     1617.06     1528.69     41.52 o 
   7   4   6      205.50      206.83     25.93 o 
   8   4   6     2014.49     1920.88     73.39 o 
   9   4   6       78.62       15.74     31.62 o 
 -10   5   6      630.24      667.55     91.14 o 
  -9   5   6      164.72      173.76     34.68 o 
  -8   5   6     1285.65     1329.35     80.57 o 
  -7   5   6       35.12       24.75     16.33 o 
  -6   5   6     4090.14     4024.14    247.68 o 
  -5   5   6      540.26      531.50     22.73 o 
  -4   5   6     2602.69     2384.78    114.07 o 
  -3   5   6     3516.88     3549.84    131.07 o 
  -2   5   6     4045.60     3927.49     77.30 o 
  -1   5   6     6702.97     7178.61    149.99 o 
   0   5   6     2427.16     2501.71    147.42 o 
   1   5   6     2319.35     2602.43    126.89 o 
   2   5   6     1611.41     1629.27     72.33 o 
   3   5   6     4474.38     4622.61    186.53 o 
   4   5   6      841.97      835.70     33.95 o 
   5   5   6     1168.22     1177.92     30.70 o 
   6   5   6     1488.26     1452.80     63.09 o 
   7   5   6      681.96      660.70     35.10 o 
   8   5   6      298.55      247.48     29.99 o 
   9   5   6      300.99      312.02     34.63 o 
 -10   6   6        3.24      -17.01     31.80 o 
  -9   6   6      176.58      237.84     30.73 o 
  -8   6   6       48.38        7.29     18.33 o 
  -7   6   6       65.91       60.47     18.46 o 
  -6   6   6      695.40      682.52     27.54 o 
  -5   6   6      262.07      272.36     17.18 o 
  -4   6   6     1052.78     1034.00     47.30 o 
  -3   6   6     1108.52     1102.94     59.32 o 
  -2   6   6      109.18      113.21     11.60 o 
  -1   6   6     2082.20     2156.46     60.10 o 
   0   6   6      553.55      589.98     21.13 o 
   1   6   6     1378.08     1469.19     74.86 o 
   2   6   6      273.15      281.87     13.93 o 
   3   6   6      404.80      425.61     19.67 o 
   4   6   6     1141.23     1172.41     48.83 o 
   5   6   6      381.91      372.29     22.49 o 
   6   6   6      253.14      225.53     21.16 o 
   7   6   6        2.23       -2.70     19.60 o 
   8   6   6      190.38      197.39     32.32 o 
   9   6   6        0.43      -22.72     22.72 o 
  -9   7   6        3.23      -16.08     19.85 o 
  -8   7   6       17.76       27.16     19.26 o 
  -7   7   6        7.71      -16.92     16.92 o 
  -6   7   6        1.16      -14.54     14.54 o 
  -5   7   6       27.69       18.40     12.51 o 
  -4   7   6      200.70      206.58     15.44 o 
  -3   7   6        0.86       -7.50      9.92 o 
  -2   7   6        9.33        0.80      9.30 o 
  -1   7   6       91.16      107.20      9.75 o 
   0   7   6      168.09      195.69     11.31 o 
   1   7   6       88.87      124.62     12.33 o 
   2   7   6       40.87       66.54     10.47 o 
   3   7   6        0.68        3.53     11.31 o 
   4   7   6       83.52       95.58     15.17 o 
   5   7   6       31.07       35.69     15.20 o 
   6   7   6        2.20      -14.79     14.79 o 
   7   7   6       85.12       93.35     23.32 o 
   8   7   6       24.43       20.05     28.88 o 
   9   7   6        7.79       82.29     45.45 o 
  -9   8   6      398.93      475.97     48.01 o 
  -8   8   6       81.23       95.31     32.69 o 
  -7   8   6     1048.22     1053.09     89.23 o 
  -6   8   6       34.12       33.90     19.75 o 
  -5   8   6     2371.91     2366.88     97.37 o 
  -4   8   6      670.37      660.79     29.49 o 
  -3   8   6      646.73      682.13     23.91 o 
  -2   8   6      935.66      978.65     27.84 o 
  -1   8   6       53.42       47.36     10.29 o 
   0   8   6      825.41      787.00     35.97 o 
   1   8   6       91.42      110.90     41.63 o 
   2   8   6     2008.56     2062.82     90.47 o 
   3   8   6      128.15      148.69     19.70 o 
   4   8   6      718.13      700.54     31.67 o 
   5   8   6      408.01      410.76     28.79 o 
   6   8   6      496.71      480.92     32.89 o 
   7   8   6        2.67      -11.48     42.10 o 
   8   8   6      276.97      288.98     63.63 o 
  -9   9   6      147.72      112.91     54.54 o 
  -8   9   6      566.48      567.52     47.46 o 
  -7   9   6      186.02      214.46     36.27 o 
  -6   9   6      655.34      659.88     43.84 o 
  -5   9   6      767.05      762.80     46.09 o 
  -4   9   6     1562.71     1641.85     51.58 o 
  -3   9   6     1480.43     1497.96     51.86 o 
  -2   9   6     4262.98     4254.28     91.33 o 
  -1   9   6     2634.61     2650.00     82.07 o 
   0   9   6     4991.55     4575.88     77.10 o 
   1   9   6     2473.20     2436.26     75.12 o 
   2   9   6     2883.78     2841.61    310.75 o 
   3   9   6     3101.73     2884.93    303.81 o 
   4   9   6       79.94       84.93     25.31 o 
   5   9   6     1376.20     1314.16    119.61 o 
   6   9   6       45.67       40.07     33.25 o 
   7   9   6      612.56      730.59     73.68 o 
   8   9   6      101.72      133.97     56.46 o 
  -8  10   6        1.06      -29.34     29.34 o 
  -7  10   6      427.52      440.82     75.12 o 
  -6  10   6      233.41      230.85     36.19 o 
  -5  10   6      438.70      468.29     38.23 o 
  -4  10   6     1431.65     1467.63     84.41 o 
  -3  10   6     1311.05     1309.39     76.38 o 
  -2  10   6     1665.71     1609.10     69.48 o 
  -1  10   6     2501.52     2499.56     64.76 o 
   0  10   6       79.81       77.78     22.50 o 
   1  10   6     1298.65     1299.51     47.55 o 
   2  10   6       14.52       29.93     21.09 o 
   3  10   6      662.91      640.51     78.94 o 
   4  10   6      751.89      713.03     62.92 o 
   5  10   6      153.53      153.08     32.54 o 
   6  10   6      563.24      571.68     46.01 o 
   7  10   6      357.60      343.53     64.11 o 
  -7  11   6       16.34        1.26     29.56 o 
  -6  11   6        2.54      -17.66     43.54 o 
  -5  11   6       62.49       60.00     29.06 o 
  -4  11   6        5.93       -2.74     19.34 o 
  -3  11   6      157.90      168.08     24.49 o 
  -2  11   6        1.31        0.34     18.65 o 
  -1  11   6        2.40      -15.98     15.98 o 
   0  11   6       21.77      -20.00     20.00 o 
   1  11   6       43.18       45.23     19.68 o 
   2  11   6       57.19       57.46     27.91 o 
   3  11   6       47.32       31.36     27.22 o 
   4  11   6       41.27       13.30     30.38 o 
   5  11   6       24.91       41.86     29.10 o 
   6  11   6        0.59       -2.46     30.62 o 
   7  11   6        9.22      -45.93     45.93 o 
  -7  12   6       19.18      -16.75     44.50 o 
  -6  12   6        5.11       12.82     30.36 o 
  -5  12   6       61.91       91.13     50.48 o 
  -4  12   6       33.08       47.07     23.05 o 
  -3  12   6      195.19      230.59     33.15 o 
  -2  12   6       14.66       14.55     20.41 o 
  -1  12   6      325.46      360.67     29.71 o 
   0  12   6       37.99       40.77     24.35 o 
   1  12   6      403.48      414.95     39.41 o 
   2  12   6      274.19      258.49     35.48 o 
   3  12   6       37.91        5.43     26.36 o 
   4  12   6      170.87      166.43     35.17 o 
   5  12   6       38.62       36.41     32.28 o 
   6  12   6      224.79      196.29     40.58 o 
  -5  13   6       77.53       88.03     47.84 o 
  -4  13   6      522.65      495.67     67.46 o 
  -3  13   6      367.16      382.06     42.45 o 
  -2  13   6      493.11      492.45     43.45 o 
  -1  13   6      438.27      429.41     41.58 o 
   0  13   6      323.21      380.44     40.93 o 
   1  13   6      243.73      266.63     36.71 o 
   2  13   6      354.87      377.69     47.13 o 
   3  13   6      282.18      317.47     41.12 o 
   4  13   6      218.46      200.18     40.00 o 
   5  13   6      174.34      214.79     41.10 o 
  -4  14   6      278.98      277.50     62.68 o 
  -3  14   6      720.98      771.84     53.28 o 
  -2  14   6      780.99      728.22     52.02 o 
  -1  14   6      546.40      590.14     49.05 o 
   0  14   6      326.84      379.94     41.70 o 
   1  14   6      445.94      435.61     45.67 o 
   2  14   6      338.11      336.16     55.74 o 
   3  14   6      156.12      170.99     53.11 o 
  -3  15   6      179.45      139.23     55.02 o 
  -2  15   6      118.19      134.55     37.85 o 
  -1  15   6       45.79       12.85     34.69 o 
   0  15   6      306.99      310.99     63.63 o 
   1  15   6       70.30       40.12     69.61 o 
 -10   1   7      379.13      444.01     55.98 o 
  -9   1   7      132.59      146.05     34.32 o 
  -8   1   7     1530.32     1650.76     62.42 o 
  -7   1   7      156.49      176.45     28.57 o 
  -6   1   7     1411.10     1450.74     50.56 o 
  -5   1   7      121.43      128.33     23.08 o 
  -4   1   7     5111.14     4943.58     70.87 o 
  -3   1   7     2874.66     3008.69    112.93 o 
  -2   1   7     2098.92     2094.20     26.05 o 
  -1   1   7      575.16      680.60     20.77 o 
   0   1   7     1069.84     1176.46     65.40 o 
   1   1   7       36.24       30.20      6.40 o 
   2   1   7     1191.25     1185.45     42.26 o 
   3   1   7       76.79       65.98      8.11 o 
   4   1   7     1576.53     1538.59    103.03 o 
   5   1   7     1268.87     1189.36     44.00 o 
   6   1   7      320.12      358.03     33.81 o 
   7   1   7      592.08      594.25     61.72 o 
   8   1   7      592.01      529.95     44.15 o 
   9   1   7      908.51      935.50     56.83 o 
 -10   2   7        0.13      -30.92     30.92 o 
  -9   2   7     1958.14     2124.39     73.89 o 
  -8   2   7       46.33       59.43     27.93 o 
  -7   2   7     2338.57     2323.82     91.86 o 
  -6   2   7      292.67      305.10     31.18 o 
  -5   2   7     3374.34     3158.67     64.62 o 
  -4   2   7      603.32      560.94     25.22 o 
  -3   2   7     8365.71     8324.94    265.00 o 
  -2   2   7     3820.44     4001.37     35.10 o 
  -1   2   7     4572.42     4987.42    163.09 o 
   0   2   7      950.39      942.48     38.99 o 
   1   2   7     4640.37     4919.97    244.17 o 
   2   2   7      854.60      855.26     33.69 o 
   3   2   7     4311.56     4085.33    187.53 o 
   4   2   7     2556.72     2415.11    108.35 o 
   5   2   7     1207.08     1081.65     48.97 o 
   6   2   7      521.93      507.02     28.54 o 
   7   2   7      624.94      592.35     37.00 o 
   8   2   7      331.76      317.80     37.29 o 
   9   2   7       14.04      -27.11     27.11 o 
 -10   3   7      600.71      647.69     53.42 o 
  -9   3   7      137.10      235.68     38.84 o 
  -8   3   7     1887.36     2054.66     69.01 o 
  -7   3   7      393.10      440.79     38.55 o 
  -6   3   7      629.10      662.86     38.37 o 
  -5   3   7       64.13       87.59     17.14 o 
  -4   3   7     2598.83     2307.13    117.52 o 
  -3   3   7     1498.98     1385.46     87.36 o 
  -2   3   7     1091.41      852.99     42.27 o 
  -1   3   7     1667.14     1528.51    135.02 o 
   0   3   7     3953.64     4028.16    146.20 o 
   1   3   7     4825.03     5643.39    301.76 o 
   2   3   7     1890.26     1991.35     77.35 o 
   3   3   7     3174.93     3253.82    176.33 o 
   4   3   7     1428.55     1454.74     82.80 o 
   5   3   7     1960.42     1929.28     43.04 o 
   6   3   7       10.35       23.02     16.24 o 
   7   3   7       46.81       61.68     21.03 o 
   8   3   7       71.37       91.22     25.24 o 
   9   3   7      292.67      318.19     42.93 o 
 -10   4   7       21.85       12.31     55.74 o 
  -9   4   7        2.95       34.64     31.46 o 
  -8   4   7        3.04      -23.91     23.91 o 
  -7   4   7        5.92       23.14     24.39 o 
  -6   4   7       53.86       36.55     18.34 o 
  -5   4   7      599.76      554.30     24.86 o 
  -4   4   7       49.92       48.94     12.02 o 
  -3   4   7      312.67      274.64     15.80 o 
  -2   4   7      535.58      534.46     15.45 o 
  -1   4   7      505.69      575.18     14.26 o 
   0   4   7     3293.22     3867.02    165.68 o 
   1   4   7     1252.34     1383.53     89.75 o 
   2   4   7      750.43      763.60     38.74 o 
   3   4   7      508.50      527.73     24.03 o 
   4   4   7      136.68      106.41     14.18 o 
   5   4   7        6.50        9.14     12.84 o 
   6   4   7      590.11      581.92     30.72 o 
   7   4   7       10.21      -18.84     18.84 o 
   8   4   7      323.19      351.44     39.63 o 
   9   4   7       82.71       57.79     31.82 o 
 -10   5   7       37.14       -9.48     32.81 o 
  -9   5   7        3.28       -0.65     22.52 o 
  -8   5   7       61.58       65.35     23.34 o 
  -7   5   7       82.09       67.46     21.68 o 
  -6   5   7        5.01       19.27     15.07 o 
  -5   5   7       66.49       75.82     15.66 o 
  -4   5   7      277.06      318.37     18.46 o 
  -3   5   7      419.50      388.65     18.29 o 
  -2   5   7      269.06      250.16     14.39 o 
  -1   5   7      928.88     1036.41     25.07 o 
   0   5   7       12.64       34.36     10.87 o 
   1   5   7       34.38       44.38     10.27 o 
   2   5   7       55.49       66.45     11.27 o 
   3   5   7       26.21       19.12     11.56 o 
   4   5   7       45.92       48.57     13.41 o 
   5   5   7       29.18       35.48     14.45 o 
   6   5   7       62.01       58.23     19.70 o 
   7   5   7        7.81       22.67     20.12 o 
   8   5   7        0.94       -8.18     21.13 o 
   9   5   7       61.63       40.50     27.72 o 
  -9   6   7      556.90      633.81     39.98 o 
  -8   6   7       12.02       13.52     19.01 o 
  -7   6   7     1156.78     1153.57     37.36 o 
  -6   6   7       23.55       30.95     13.63 o 
  -5   6   7      912.38      859.60     48.91 o 
  -4   6   7        8.06        2.46     12.29 o 
  -3   6   7     2891.88     2731.17     86.74 o 
  -2   6   7     1017.46     1011.83     32.94 o 
  -1   6   7     2237.65     2280.74     63.91 o 
   0   6   7     1357.00     1518.40     92.18 o 
   1   6   7     2188.21     2294.24     89.94 o 
   2   6   7     2795.03     2780.13    130.58 o 
   3   6   7     2181.33     2234.59    104.21 o 
   4   6   7     2959.18     2909.45    130.04 o 
   5   6   7      463.80      482.71     42.68 o 
   6   6   7      438.41      469.73     29.67 o 
   7   6   7      214.91      243.56     28.42 o 
   8   6   7      382.04      418.55     37.35 o 
   9   6   7       42.80       33.90     28.35 o 
  -9   7   7        1.12       13.18     47.61 o 
  -8   7   7     1011.04     1075.13     66.23 o 
  -7   7   7      172.81      172.67     34.11 o 
  -6   7   7     1499.56     1489.45     37.75 o 
  -5   7   7       57.43       60.68     13.78 o 
  -4   7   7     5854.79     5670.96    133.89 o 
  -3   7   7      640.83      618.39     20.03 o 
  -2   7   7     5481.27     5283.92    149.13 o 
  -1   7   7      835.38      830.95     23.25 o 
   0   7   7     6683.33     6628.38    398.30 o 
   1   7   7     1311.17     1465.39     84.11 o 
   2   7   7     3564.03     3742.28    132.21 o 
   3   7   7     1336.43     1465.40     57.20 o 
   4   7   7     1499.77     1517.45     46.11 o 
   5   7   7     2300.94     2344.88    114.08 o 
   6   7   7      190.14      206.03     25.61 o 
   7   7   7      692.44      701.74     37.98 o 
   8   7   7      284.45      325.26     42.72 o 
  -9   8   7      384.96      408.79     47.91 o 
  -8   8   7        3.53      -26.62     26.62 o 
  -7   8   7      712.26      735.78     61.72 o 
  -6   8   7       26.16       -2.99     19.59 o 
  -5   8   7     1027.26     1014.15     67.35 o 
  -4   8   7      830.87      840.08     31.90 o 
  -3   8   7      105.07      107.29     15.96 o 
  -2   8   7     2470.81     2386.30     81.56 o 
  -1   8   7      170.06      179.19     13.48 o 
   0   8   7     1993.45     2060.70     94.17 o 
   1   8   7      377.49      388.08     22.45 o 
   2   8   7      589.11      673.12     27.91 o 
   3   8   7     1022.09     1014.73     80.08 o 
   4   8   7      160.84      173.49     21.95 o 
   5   8   7      784.05      774.90     39.74 o 
   6   8   7      423.76      426.96     31.98 o 
   7   8   7       24.89      -30.62     40.19 o 
   8   8   7      367.59      489.93     73.68 o 
  -8   9   7       11.25       -0.62     31.23 o 
  -7   9   7       44.29       18.58     28.59 o 
  -6   9   7        0.10      -23.76     23.76 o 
  -5   9   7       25.46       -2.58     18.00 o 
  -4   9   7      102.54       89.93     19.68 o 
  -3   9   7      219.39      236.44     23.74 o 
  -2   9   7      816.06      856.04     32.53 o 
  -1   9   7       14.12        9.10     15.62 o 
   0   9   7       79.89       59.99     22.32 o 
   1   9   7      724.01      658.89     81.34 o 
   2   9   7       15.42       36.07     22.98 o 
   3   9   7        8.69       34.96     23.51 o 
   4   9   7        6.96       19.25     24.15 o 
   5   9   7        0.54       -2.79     22.61 o 
   6   9   7       52.25        3.61     27.13 o 
   7   9   7        6.82       -9.09     38.28 o 
  -8  10   7        2.01      -31.41     31.41 o 
  -7  10   7      362.64      363.34     42.34 o 
  -6  10   7       66.50       31.34     28.41 o 
  -5  10   7      178.02      211.25     27.15 o 
  -4  10   7        6.56        6.79     18.95 o 
  -3  10   7      183.36      193.33     23.66 o 
  -2  10   7      564.87      571.55     29.19 o 
  -1  10   7       13.98       15.58     21.24 o 
   0  10   7     1545.48     1491.09     51.21 o 
   1  10   7      501.19      500.45     28.74 o 
   2  10   7     1193.51     1120.30     49.56 o 
   3  10   7      609.92      617.81     59.57 o 
   4  10   7      698.15      673.88     66.50 o 
   5  10   7       34.23       48.03     38.52 o 
   6  10   7      300.98      360.77    100.71 o 
   7  10   7       47.58       90.43     51.67 o 
  -7  11   7       66.32      158.37     47.84 o 
  -6  11   7      904.66      899.48     78.47 o 
  -5  11   7      106.77      113.39     41.63 o 
  -4  11   7      926.22      942.38     81.81 o 
  -3  11   7      664.96      669.63     45.69 o 
  -2  11   7      763.93      733.81     44.14 o 
  -1  11   7      892.88      880.87     45.49 o 
   0  11   7      694.15      689.76     46.65 o 
   1  11   7      648.78      619.34     42.09 o 
   2  11   7      709.24      692.09    105.98 o 
   3  11   7      409.48      464.02     40.76 o 
   4  11   7      630.27      602.02     46.01 o 
   5  11   7      268.12      241.62     38.65 o 
   6  11   7       80.28       46.57     33.79 o 
  -6  12   7        3.39      -33.97     33.97 o 
  -5  12   7      491.40      481.32     67.94 o 
  -4  12   7       22.43       18.65     28.57 o 
  -3  12   7      465.71      502.94     42.22 o 
  -2  12   7      139.36      153.43     32.13 o 
  -1  12   7      856.12      827.70     48.20 o 
   0  12   7      658.54      609.44     42.61 o 
   1  12   7     1301.91     1278.85     93.54 o 
   2  12   7      494.06      455.66     43.78 o 
   3  12   7      598.84      573.31     44.98 o 
   4  12   7      278.37      314.12     41.78 o 
   5  12   7      186.62      210.49     38.06 o 
   6  12   7      241.34      168.41     56.94 o 
  -5  13   7       12.05       -7.66     49.28 o 
  -4  13   7      155.45      152.15     49.28 o 
  -3  13   7       93.90       46.26     72.01 o 
  -2  13   7      271.38      248.79     37.38 o 
  -1  13   7       88.18       68.19     31.26 o 
   0  13   7      107.67       99.43     31.96 o 
   1  13   7       11.92      -22.57     26.28 o 
   2  13   7       62.07      108.05     31.95 o 
   3  13   7       25.79       56.55     36.84 o 
   4  13   7       57.04       28.46     28.47 o 
  -4  14   7       19.61        2.39     42.58 o 
  -3  14   7       77.77       57.33     34.77 o 
  -2  14   7       84.89       85.50     33.13 o 
  -1  14   7      123.31      163.40     36.12 o 
   0  14   7        0.88       -2.87     39.71 o 
   1  14   7       26.08        9.12     29.23 o 
   2  14   7        9.35        5.52     31.38 o 
   3  14   7        2.34       -9.87     31.12 o 
  -3  15   7       26.07      111.48     52.15 o 
  -2  15   7      107.38       84.70     38.52 o 
  -1  15   7      246.48      230.76     41.76 o 
   0  15   7      196.74      146.88     57.41 o 
 -10   0   8       18.56       -8.13     42.10 o 
  -9   0   8     1350.48     1374.10     86.60 o 
  -8   0   8       18.80       36.84     40.19 o 
  -7   0   8     3087.56     3159.20    107.17 o 
  -6   0   8      264.22      257.41     45.93 o 
  -5   0   8     2761.59     2548.22     86.12 o 
  -4   0   8      164.32      194.73     31.58 o 
  -3   0   8    10930.07    10947.38    142.58 o 
  -2   0   8       25.31       26.57     11.49 o 
  -1   0   8    19774.31    21920.98   1050.19 o 
   0   0   8       47.23       49.32      6.85 o 
   1   0   8     5385.43     5356.49    155.26 o 
   2   0   8     2198.73     1964.10    161.92 o 
   3   0   8      846.76      783.36     61.83 o 
   4   0   8     1347.29     1431.52     65.55 o 
   5   0   8     1122.35     1175.07     66.03 o 
   6   0   8     1659.37     1822.41     82.77 o 
   7   0   8       10.13       35.41     33.01 o 
   8   0   8       79.88       62.68     38.28 o 
   9   0   8      375.48      499.98     68.90 o 
 -10   1   8      312.34      380.33     49.22 o 
  -9   1   8       36.63       77.38     33.83 o 
  -8   1   8     1042.51     1168.71     56.50 o 
  -7   1   8       30.74       46.02     24.25 o 
  -6   1   8     3715.97     3653.77     76.12 o 
  -5   1   8       18.43       22.98     20.22 o 
  -4   1   8     2696.87     2510.24     55.14 o 
  -3   1   8       73.44       60.55     13.48 o 
  -2   1   8     2200.16     2212.47     36.66 o 
  -1   1   8    10110.85    11538.29    373.27 o 
   0   1   8      866.64      852.16     31.90 o 
   1   1   8     4739.69     5213.31    185.29 o 
   2   1   8     3060.62     2826.38    112.45 o 
   3   1   8      447.13      408.51     14.36 o 
   4   1   8     2292.03     2209.80    162.09 o 
   5   1   8      331.04      353.51     24.73 o 
   6   1   8     1580.59     1569.17     55.65 o 
   7   1   8      540.74      522.33     38.73 o 
   8   1   8      296.24      254.05     35.35 o 
   9   1   8       53.48       66.47     30.60 o 
 -10   2   8       10.23      -28.75     33.26 o 
  -9   2   8        2.38      -20.91     26.84 o 
  -8   2   8      291.25      282.25     38.05 o 
  -7   2   8       53.92       40.53     24.78 o 
  -6   2   8      470.80      444.01     36.71 o 
  -5   2   8       18.03        0.13     20.79 o 
  -4   2   8        0.43        7.84     14.46 o 
  -3   2   8      223.16      252.42     18.39 o 
  -2   2   8      186.26      199.18     12.66 o 
  -1   2   8       98.74       91.10     12.69 o 
   0   2   8      849.02     1007.73     42.38 o 
   1   2   8      290.80      322.33     18.85 o 
   2   2   8      573.07      676.20     35.77 o 
   3   2   8      157.07      180.43     13.70 o 
   4   2   8      526.07      544.70     26.94 o 
   5   2   8       48.97       44.31     16.79 o 
   6   2   8      264.18      291.22     26.69 o 
   7   2   8       32.91       23.38     20.10 o 
   8   2   8      138.98      117.70     32.82 o 
   9   2   8        8.19      -28.08     28.08 o 
 -10   3   8       58.33      101.14     38.16 o 
  -9   3   8      212.62      259.63     40.22 o 
  -8   3   8      297.37      369.01     41.10 o 
  -7   3   8        0.82       -2.09     22.32 o 
  -6   3   8     1013.76      909.31     46.65 o 
  -5   3   8        9.76       10.72     14.64 o 
  -4   3   8      148.67      148.20     17.31 o 
  -3   3   8        5.92        5.16      9.71 o 
  -2   3   8     3585.58     3286.51    161.39 o 
  -1   3   8     2662.99     2456.17    374.14 o 
   0   3   8     3245.31     3457.92    203.74 o 
   1   3   8     3468.29     3982.15    138.25 o 
   2   3   8     2093.88     2141.36    107.99 o 
   3   3   8      838.02      879.41     54.69 o 
   4   3   8      515.02      491.23     21.23 o 
   5   3   8       78.60       67.89     17.23 o 
   6   3   8        7.86        9.11     17.92 o 
   7   3   8       94.23       86.58     23.73 o 
   8   3   8       30.75       -7.50     46.65 o 
   9   3   8       12.24      -10.28     30.44 o 
  -9   4   8      601.78      691.35     47.14 o 
  -8   4   8       50.02       31.30     29.43 o 
  -7   4   8     2614.19     2564.45     69.67 o 
  -6   4   8      963.77      989.84     44.32 o 
  -5   4   8     4873.69     4804.87    321.40 o 
  -4   4   8      567.84      533.99     21.95 o 
  -3   4   8     4541.91     4034.91    181.37 o 
  -2   4   8      125.52      137.16     10.62 o 
  -1   4   8     3157.15     3024.17     94.03 o 
   0   4   8      637.89      677.06     27.21 o 
   1   4   8     1632.76     1762.58     83.97 o 
   2   4   8      146.90      159.05     13.39 o 
   3   4   8     1007.57      959.07     52.48 o 
   4   4   8      875.88      834.74     77.69 o 
   5   4   8     1617.97     1589.49     57.83 o 
   6   4   8     2960.55     2846.73     82.20 o 
   7   4   8      381.11      423.17     32.67 o 
   8   4   8      317.89      401.53     34.70 o 
   9   4   8      237.38      265.51     41.60 o 
  -9   5   8       17.49       -0.74     25.51 o 
  -8   5   8     1968.65     2155.77     71.54 o 
  -7   5   8       40.72       -0.07     24.78 o 
  -6   5   8     1823.93     1826.57     97.65 o 
  -5   5   8      114.37      120.15     16.99 o 
  -4   5   8     1377.39     1319.23     55.69 o 
  -3   5   8      243.34      243.02     18.99 o 
  -2   5   8     4263.08     4052.00     89.18 o 
  -1   5   8      762.78      696.88     18.45 o 
   0   5   8     1273.40     1260.89     60.70 o 
   1   5   8      721.60      750.11     37.29 o 
   2   5   8     2272.84     2265.76    121.40 o 
   3   5   8     2106.23     2128.84     64.02 o 
   4   5   8     3403.99     3429.04    168.71 o 
   5   5   8     1164.39     1174.94     52.31 o 
   6   5   8     1564.80     1529.31     44.99 o 
   7   5   8      698.33      689.80     41.64 o 
   8   5   8       33.38       23.05     23.91 o 
   9   5   8      178.38      223.25     43.59 o 
  -9   6   8       40.41       69.88     27.10 o 
  -8   6   8       56.51       54.10     24.86 o 
  -7   6   8      156.88      140.31     21.96 o 
  -6   6   8      256.55      283.04     24.03 o 
  -5   6   8      226.35      269.29     20.46 o 
  -4   6   8      321.67      328.38     19.82 o 
  -3   6   8     1694.69     1616.06     32.63 o 
  -2   6   8       19.87       12.59     10.47 o 
  -1   6   8      854.03      835.78     17.30 o 
   0   6   8      484.49      519.55     28.63 o 
   1   6   8     2491.19     2766.24    111.25 o 
   2   6   8      908.50      932.32     42.12 o 
   3   6   8      496.59      529.32     35.11 o 
   4   6   8      223.84      249.61     23.48 o 
   5   6   8       89.55       81.21     16.64 o 
   6   6   8      331.86      359.47     29.64 o 
   7   6   8       20.87       16.92     21.82 o 
   8   6   8      177.91      195.53     30.36 o 
   9   6   8       47.83       44.97     51.19 o 
  -9   7   8       51.80       36.95     33.90 o 
  -8   7   8        1.47       20.44     19.73 o 
  -7   7   8        4.42        6.23     18.11 o 
  -6   7   8      154.69      166.27     17.60 o 
  -5   7   8      316.47      328.35     19.94 o 
  -4   7   8       53.56       48.48     14.61 o 
  -3   7   8        9.41        8.27     12.18 o 
  -2   7   8      222.74      229.95     15.80 o 
  -1   7   8      138.88      122.76     12.52 o 
   0   7   8     1100.25     1169.97     53.93 o 
   1   7   8        6.44        3.95     10.25 o 
   2   7   8      571.10      610.23     31.42 o 
   3   7   8       17.78        9.64     12.23 o 
   4   7   8       10.06      -13.54     13.54 o 
   5   7   8      197.12      182.10     19.95 o 
   6   7   8       59.33       67.85     21.84 o 
   7   7   8      122.02      159.31     34.51 o 
   8   7   8        5.25       14.55     31.08 o 
  -9   8   8      197.08      275.59     63.16 o 
  -8   8   8        9.96        9.37     28.24 o 
  -7   8   8      648.01      644.10     75.59 o 
  -6   8   8       51.51       29.46     19.58 o 
  -5   8   8     1091.56     1110.51     38.82 o 
  -4   8   8       43.95       46.41     14.95 o 
  -3   8   8      481.06      483.75     27.42 o 
  -2   8   8      356.72      362.78     24.78 o 
  -1   8   8      924.72      893.40     25.67 o 
   0   8   8     2030.17     2016.96     86.00 o 
   1   8   8      556.01      591.80     26.24 o 
   2   8   8      598.60      631.13     44.19 o 
   3   8   8     1724.95     1623.02     74.51 o 
   4   8   8      134.06      137.30     22.35 o 
   5   8   8     1075.37      963.52     65.09 o 
   6   8   8      231.15      229.90     34.11 o 
   7   8   8      142.17      130.62     50.24 o 
   8   8   8      278.01      255.49     64.11 o 
  -8   9   8      317.20      350.22     66.98 o 
  -7   9   8       44.72       44.97     45.45 o 
  -6   9   8      525.60      524.86     62.68 o 
  -5   9   8       61.84       98.57     28.73 o 
  -4   9   8     1358.83     1344.69     52.57 o 
  -3   9   8      154.45      151.49     28.95 o 
  -2   9   8     2893.16     2877.99    129.90 o 
  -1   9   8        9.99       18.01     19.40 o 
   0   9   8     1328.16     1302.82     47.37 o 
   1   9   8      219.94      215.67     21.94 o 
   2   9   8      832.15      801.13     47.37 o 
   3   9   8     1264.47     1206.16     64.83 o 
   4   9   8      421.25      393.07     49.76 o 
   5   9   8      961.10      925.57     56.94 o 
   6   9   8      367.08      384.88     58.37 o 
   7   9   8      188.61      199.51     58.37 o 
  -7  10   8      811.00      852.60     80.38 o 
  -6  10   8       45.20      -11.96     41.15 o 
  -5  10   8     1247.57     1423.58     72.48 o 
  -4  10   8       36.76       40.99     26.36 o 
  -3  10   8     2814.21     2632.15    231.81 o 
  -2  10   8      248.35      240.83     41.86 o 
  -1  10   8      816.00      780.20     42.45 o 
   0  10   8      128.46      119.74     26.41 o 
   1  10   8       52.55       43.94     24.82 o 
   2  10   8      529.14      522.97     39.90 o 
   3  10   8      122.51      150.16     30.74 o 
   4  10   8      525.26      486.99     43.11 o 
   5  10   8      358.45      354.29     40.74 o 
   6  10   8      256.60      245.12     41.10 o 
   7  10   8      191.09      240.66     61.72 o 
  -6  11   8       33.13        0.48     43.54 o 
  -5  11   8        0.64       31.10     42.58 o 
  -4  11   8      137.15      149.35     32.97 o 
  -3  11   8       35.84      -14.18     24.63 o 
  -2  11   8        2.02        1.81     22.88 o 
  -1  11   8      214.45      230.85     32.63 o 
   0  11   8      158.86      162.47     30.50 o 
   1  11   8      521.52      481.78     39.24 o 
   2  11   8      491.91      434.45     45.69 o 
   3  11   8      206.92      199.03     34.34 o 
   4  11   8      215.31      238.58     37.21 o 
   5  11   8       49.56       16.54     36.60 o 
   6  11   8       20.18       38.85     37.80 o 
  -6  12   8        5.68      -32.06     44.02 o 
  -5  12   8      202.01      154.54     53.59 o 
  -4  12   8        0.87      -25.27     25.27 o 
  -3  12   8       86.42       75.23     30.94 o 
  -2  12   8        0.90       -1.18     26.20 o 
  -1  12   8      301.97      324.88     37.69 o 
   0  12   8      498.34      503.67     42.90 o 
   1  12   8      125.16       95.20     30.84 o 
   2  12   8      386.83      425.87     76.55 o 
   3  12   8      141.97       73.87     32.13 o 
   4  12   8      355.66      349.92     43.78 o 
   5  12   8        9.75       22.52     33.63 o 
  -5  13   8      184.54      154.06     56.46 o 
  -4  13   8      761.79      756.62     55.98 o 
  -3  13   8      188.98      148.92     63.39 o 
  -2  13   8      646.12      638.75     48.88 o 
  -1  13   8      350.51      393.35     41.70 o 
   0  13   8      223.75      232.05     57.41 o 
   1  13   8      279.54      302.35     41.43 o 
   2  13   8      541.23      541.59     53.35 o 
   3  13   8      396.71      413.46     46.10 o 
   4  13   8      429.53      450.59     47.36 o 
  -3  14   8      673.26      722.53     52.44 o 
  -2  14   8       18.91       22.60     30.94 o 
  -1  14   8      432.09      412.14     45.34 o 
   0  14   8       46.90       22.01     46.89 o 
   1  14   8      151.47      166.22     38.19 o 
   2  14   8       89.18       73.13     35.06 o 
  -2  15   8      192.33      197.83     41.05 o 
  -1  15   8        5.06      -31.93     31.93 o 
  -9   1   9      113.11      170.75     38.71 o 
  -8   1   9      694.24      718.39     49.22 o 
  -7   1   9      713.89      700.63     43.61 o 
  -6   1   9     1735.37     1681.17     66.27 o 
  -5   1   9      225.52      254.42     28.24 o 
  -4   1   9     1945.59     1724.67     48.38 o 
  -3   1   9       24.53       25.75     13.74 o 
  -2   1   9      220.53      194.22     13.38 o 
  -1   1   9        5.28        3.83     10.80 o 
   0   1   9     1838.29     1936.81     50.85 o 
   1   1   9     2243.72     2504.02     94.72 o 
   2   1   9     2695.10     2739.26    130.25 o 
   3   1   9     2530.11     2568.74    136.88 o 
   4   1   9     1542.59     1434.35     94.40 o 
   5   1   9      894.10      882.74     49.73 o 
   6   1   9      347.05      392.62     36.34 o 
   7   1   9      493.35      489.70     39.92 o 
   8   1   9        6.83      -21.32     28.59 o 
   9   1   9       79.06       42.10     51.19 o 
  -9   2   9      369.52      457.23     50.00 o 
  -8   2   9      208.44      194.76     37.04 o 
  -7   2   9      747.27      704.32     43.46 o 
  -6   2   9        0.74      -22.45     22.45 o 
  -5   2   9     3159.17     2837.85     97.84 o 
  -4   2   9      536.12      552.04     26.32 o 
  -3   2   9     6678.83     6593.62    317.71 o 
  -2   2   9      431.01      432.51     16.81 o 
  -1   2   9     8377.43     8860.22    408.72 o 
   0   2   9      626.03      686.21     48.35 o 
   1   2   9     3428.83     3564.49    111.31 o 
   2   2   9     1453.82     1542.71    107.43 o 
   3   2   9     1301.17     1248.32     91.02 o 
   4   2   9     1514.69     1388.92     86.39 o 
   5   2   9      913.30      857.01     75.30 o 
   6   2   9      753.97      724.33     34.19 o 
   7   2   9     1078.03     1077.91     53.60 o 
   8   2   9     1042.81      968.86     55.63 o 
   9   2   9       23.73       34.93     50.24 o 
  -9   3   9      158.17      236.12     40.94 o 
  -8   3   9     1149.42     1226.71     58.69 o 
  -7   3   9      229.36      252.77     36.12 o 
  -6   3   9     1898.69     1955.56     59.88 o 
  -5   3   9        2.29        2.87     14.56 o 
  -4   3   9     2837.43     2836.77    128.77 o 
  -3   3   9       51.16       45.11     15.27 o 
  -2   3   9     5450.15     5483.46     46.07 o 
  -1   3   9       38.94       24.72     12.13 o 
   0   3   9     5476.26     6025.88    463.65 o 
   1   3   9      428.76      410.21     17.25 o 
   2   3   9     3054.59     3185.21    168.59 o 
   3   3   9      662.28      665.26     34.33 o 
   4   3   9     1590.69     1521.20     83.01 o 
   5   3   9      202.16      207.39     21.93 o 
   6   3   9     1257.87     1261.36     62.32 o 
   7   3   9      429.59      445.80     34.16 o 
   8   3   9      471.38      505.06     47.49 o 
   9   3   9      306.20      285.63     62.20 o 
  -9   4   9       21.39       39.70     31.26 o 
  -8   4   9       56.02       72.54     31.08 o 
  -7   4   9      554.97      589.28     46.65 o 
  -6   4   9      111.90      101.46     26.89 o 
  -5   4   9     1191.80     1229.67     80.08 o 
  -4   4   9       30.53       18.18     15.47 o 
  -3   4   9      685.71      668.60     56.71 o 
  -2   4   9        1.58       -2.41      9.27 o 
  -1   4   9     1518.43     1618.35     46.17 o 
   0   4   9      375.94      428.90     36.94 o 
   1   4   9      552.52      588.88     35.52 o 
   2   4   9      143.68      183.47     15.08 o 
   3   4   9      246.55      270.69     23.69 o 
   4   4   9       15.16       -6.65     12.50 o 
   5   4   9       57.59       56.13     17.44 o 
   6   4   9       16.20       25.94     19.60 o 
   7   4   9      156.27      136.95     25.94 o 
   8   4   9       63.15       38.60     26.26 o 
   9   4   9       62.76       52.15     50.72 o 
  -9   5   9       26.15        7.65     27.76 o 
  -8   5   9       27.86       33.73     30.36 o 
  -7   5   9       60.14       62.63     28.73 o 
  -6   5   9      161.67      211.56     40.39 o 
  -5   5   9      229.67      259.91     32.04 o 
  -4   5   9     2071.24     1862.11    109.94 o 
  -3   5   9       13.26       15.69     14.58 o 
  -2   5   9      298.38      310.09     18.56 o 
  -1   5   9       11.65       18.65     10.84 o 
   0   5   9     2635.40     2950.70    180.75 o 
   1   5   9      560.99      663.14     31.15 o 
   2   5   9     1005.60     1079.31     48.41 o 
   3   5   9        4.59        7.01     12.30 o 
   4   5   9      494.86      490.10     30.55 o 
   5   5   9        2.74        8.03     20.10 o 
   6   5   9      156.99      180.98     25.10 o 
   7   5   9       75.21       59.97     29.92 o 
   8   5   9       62.68       46.15     25.73 o 
  -9   6   9      445.05      536.22     40.39 o 
  -8   6   9        1.35      -22.92     22.92 o 
  -7   6   9     1138.45     1088.37     42.20 o 
  -6   6   9        6.80      -10.53     18.38 o 
  -5   6   9     2128.26     2128.54    152.45 o 
  -4   6   9      222.16      238.54     22.07 o 
  -3   6   9     2471.70     2420.47     62.02 o 
  -2   6   9      424.89      433.89     20.67 o 
  -1   6   9     2030.27     1962.23     55.32 o 
   0   6   9      940.34      995.18     55.71 o 
   1   6   9     1605.00     1690.28     73.36 o 
   2   6   9     1270.63     1301.30     55.89 o 
   3   6   9     1140.38     1241.05     64.02 o 
   4   6   9      221.51      257.11     19.67 o 
   5   6   9      919.40      911.30     44.65 o 
   6   6   9       68.82       61.27     32.36 o 
   7   6   9      551.50      547.26     36.78 o 
   8   6   9      330.92      378.90     36.27 o 
  -9   7   9        7.17      -27.54     30.77 o 
  -8   7   9      814.13      879.72     53.28 o 
  -7   7   9       28.55       34.47     23.01 o 
  -6   7   9     1371.34     1448.01     89.93 o 
  -5   7   9      208.28      197.16     23.53 o 
  -4   7   9     1913.68     1778.30     85.68 o 
  -3   7   9       98.70       86.34     17.96 o 
  -2   7   9     2424.00     2293.22     59.88 o 
  -1   7   9        6.65       -5.62     10.20 o 
   0   7   9     2168.25     2240.51    130.72 o 
   1   7   9      165.93      178.64     14.37 o 
   2   7   9      151.45      151.08     16.70 o 
   3   7   9      586.76      614.83     29.34 o 
   4   7   9      155.03      149.66     22.31 o 
   5   7   9     1308.29     1308.55     48.14 o 
   6   7   9      480.31      503.45     41.77 o 
   7   7   9      569.38      521.84     45.14 o 
   8   7   9      196.84      212.18     45.93 o 
  -8   8   9       77.14        7.18     44.50 o 
  -7   8   9      932.67      994.45     53.94 o 
  -6   8   9       10.48       -5.65     19.92 o 
  -5   8   9      553.16      557.53     44.01 o 
  -4   8   9      220.63      228.01     23.88 o 
  -3   8   9      642.24      653.95     54.67 o 
  -2   8   9        4.24      -16.06     16.06 o 
  -1   8   9     2359.64     2256.66     43.09 o 
   0   8   9        8.82       30.00     16.04 o 
   1   8   9     1339.03     1326.65     45.51 o 
   2   8   9       14.57       23.61     17.41 o 
   3   8   9     1304.79     1293.84     81.05 o 
   4   8   9       38.15       19.35     18.47 o 
   5   8   9      484.28      451.81     31.24 o 
   6   8   9      156.23      186.01     32.61 o 
   7   8   9       94.28       68.42     47.37 o 
  -8   9   9        6.41       68.42     50.24 o 
  -7   9   9       68.03       51.19     47.84 o 
  -6   9   9      157.37      202.86     50.24 o 
  -5   9   9        2.87       -2.90     25.03 o 
  -4   9   9       82.94      100.23     27.74 o 
  -3   9   9      428.02      405.14     47.61 o 
  -2   9   9      336.94      353.29     34.34 o 
  -1   9   9      148.41      132.69     27.69 o 
   0   9   9      404.07      465.23     34.61 o 
   1   9   9       40.62       52.86     23.76 o 
   2   9   9      623.11      575.97     74.88 o 
   3   9   9        7.04       14.20     24.35 o 
   4   9   9        0.88      -14.46     23.08 o 
   5   9   9        4.53       -9.27     54.78 o 
   6   9   9        0.31      -11.00     43.06 o 
   7   9   9        3.48       77.99     49.76 o 
  -7  10   9      430.23      451.18     71.29 o 
  -6  10   9       58.49       -3.35     38.28 o 
  -5  10   9      286.46      384.76     40.43 o 
  -4  10   9       11.05       19.93     26.33 o 
  -3  10   9       71.77       71.38     27.38 o 
  -2  10   9        0.93      -20.13     21.05 o 
  -1  10   9      414.55      383.38     39.71 o 
   0  10   9       43.63       49.30     24.14 o 
   1  10   9     2185.59     2040.93    120.81 o 
   2  10   9       87.43       90.92     32.06 o 
   3  10   9     1005.23      957.66     48.89 o 
   4  10   9       53.77       85.36     27.75 o 
   5  10   9      274.93      228.98     54.78 o 
   6  10   9      104.26       80.65     32.05 o 
  -6  11   9      749.82      785.13     80.86 o 
  -5  11   9        3.41       11.50     27.45 o 
  -4  11   9     1827.63     1854.63     66.98 o 
  -3  11   9      224.65      223.00     34.68 o 
  -2  11   9     2720.53     2587.50     97.60 o 
  -1  11   9        2.85      -18.58     21.19 o 
   0  11   9     2048.24     2038.48    105.02 o 
   1  11   9       34.41       17.65     26.43 o 
   2  11   9      215.53      248.17     35.97 o 
   3  11   9        6.50        1.22     26.89 o 
   4  11   9      358.41      301.79     39.92 o 
   5  11   9      246.72      199.84     39.02 o 
   6  11   9      153.57      142.96     38.60 o 
  -5  12   9      327.20      280.85     60.28 o 
  -4  12   9        2.39      -26.13     28.75 o 
  -3  12   9      445.78      513.26     45.12 o 
  -2  12   9       14.36       27.66     35.41 o 
  -1  12   9     1343.52     1365.80     57.98 o 
   0  12   9      265.35      268.41     55.02 o 
   1  12   9      702.59      680.71     73.44 o 
   2  12   9      285.37      303.80     40.06 o 
   3  12   9      185.90      151.97     33.22 o 
   4  12   9      403.79      378.47     43.39 o 
   5  12   9      256.77      266.08     79.90 o 
  -4  13   9      170.22      138.70     40.24 o 
  -3  13   9        5.12        6.01     30.58 o 
  -2  13   9      574.21      568.39     47.53 o 
  -1  13   9       27.63      -20.20     28.57 o 
   0  13   9       51.30      144.01     48.32 o 
   1  13   9       26.37       20.01     28.92 o 
   2  13   9       53.06        9.54     30.93 o 
   3  13   9       56.27       22.13     34.12 o 
   4  13   9       45.77       38.28     47.84 o 
  -4  14   9        6.42      -13.40     49.76 o 
  -3  14   9      125.61       56.71     34.80 o 
  -2  14   9        0.41      -29.60     29.60 o 
  -1  14   9       43.75       39.02     34.93 o 
   0  14   9        0.40      -38.28     44.02 o 
   1  14   9        1.03      -10.16     32.35 o 
   2  14   9       54.08      128.70     53.59 o 
  -9   0  10      973.96     1022.92     80.86 o 
  -8   0  10      134.20      159.32     49.28 o 
  -7   0  10      541.42      555.00     60.76 o 
  -6   0  10        5.57        3.83     30.14 o 
  -5   0  10      858.00      832.98     60.76 o 
  -4   0  10      455.93      430.60     48.32 o 
  -3   0  10     4216.86     4151.02     98.56 o 
  -2   0  10      213.95      234.17     19.42 o 
  -1   0  10     9762.29    10075.53    902.59 o 
   0   0  10      383.04      444.09     50.48 o 
   1   0  10     4342.72     4153.02    438.50 o 
   2   0  10      392.62      429.33     67.22 o 
   3   0  10     2288.15     2086.00    285.87 o 
   4   0  10     2093.36     2265.45     85.16 o 
   5   0  10      544.03      569.35     55.02 o 
   6   0  10     1701.44     1543.00     82.29 o 
   7   0  10      383.69      468.88     61.72 o 
   8   0  10      816.83      812.41     77.51 o 
  -9   1  10      207.69      278.43     42.96 o 
  -8   1  10      424.22      497.89     44.75 o 
  -7   1  10      522.07      535.20     41.17 o 
  -6   1  10     2130.79     1978.62     87.80 o 
  -5   1  10      138.64      152.04     44.73 o 
  -4   1  10     2312.10     2252.15     57.85 o 
  -3   1  10      315.43      353.28     24.10 o 
  -2   1  10     1816.22     1775.40     29.00 o 
  -1   1  10     2829.39     3134.84    195.65 o 
   0   1  10     2764.05     3005.87    151.98 o 
   1   1  10      297.45      297.99     16.04 o 
   2   1  10     2053.40     2025.71     91.62 o 
   3   1  10        5.18        8.01     10.96 o 
   4   1  10     1329.74     1360.74    103.63 o 
   5   1  10       56.67       46.87     22.06 o 
   6   1  10     1093.09     1150.91     50.91 o 
   7   1  10       26.08       28.15     42.34 o 
   8   1  10      469.22      462.01     45.88 o 
  -9   2  10      248.90      327.95     45.67 o 
  -8   2  10      185.02      209.73     38.40 o 
  -7   2  10      283.66      326.05     37.85 o 
  -6   2  10       28.60      -22.39     46.89 o 
  -5   2  10      274.89      286.16     29.60 o 
  -4   2  10        3.34       15.21     16.75 o 
  -3   2  10       70.15       78.60     17.12 o 
  -2   2  10      963.83     1031.25     23.68 o 
  -1   2  10      168.90      224.35     18.96 o 
   0   2  10      153.43      172.86     12.90 o 
   1   2  10      676.67      685.68     34.11 o 
   2   2  10      173.49      212.46     15.41 o 
   3   2  10      586.46      601.74     33.49 o 
   4   2  10      108.04      119.25     18.35 o 
   5   2  10        2.11        6.11     16.75 o 
   6   2  10        4.78      -14.33     18.01 o 
   7   2  10       53.20       42.31     27.52 o 
   8   2  10        0.24      -26.54     26.54 o 
  -9   3  10        4.66      -17.92     29.75 o 
  -8   3  10      380.37      411.19     42.82 o 
  -7   3  10       75.39       65.27     30.27 o 
  -6   3  10      665.46      648.62     42.41 o 
  -5   3  10       15.72       29.28     18.18 o 
  -4   3  10      476.06      457.87     27.29 o 
  -3   3  10      110.41      124.36     18.67 o 
  -2   3  10     1849.61     1848.14     30.22 o 
  -1   3  10        0.88        0.77     12.70 o 
   0   3  10      289.34      311.03     21.18 o 
   1   3  10       55.19       71.64     12.50 o 
   2   3  10     1571.70     1690.34     97.58 o 
   3   3  10      193.67      187.02     16.16 o 
   4   3  10      589.22      599.03     37.57 o 
   5   3  10      108.77      108.41     21.38 o 
   6   3  10      131.38      142.04     24.66 o 
   7   3  10      138.01      120.63     26.97 o 
   8   3  10      101.40      107.51     35.00 o 
  -9   4  10      646.05      745.59     55.98 o 
  -8   4  10       19.18       25.21     31.57 o 
  -7   4  10     1387.77     1370.28     57.17 o 
  -6   4  10       24.37       43.22     24.52 o 
  -5   4  10     2022.29     2127.04    171.38 o 
  -4   4  10       28.41       24.72     17.49 o 
  -3   4  10     2025.85     1996.64     43.21 o 
  -2   4  10        7.72       12.23     10.60 o 
  -1   4  10     3698.72     3726.49    248.55 o 
   0   4  10       62.78       48.86     14.96 o 
   1   4  10     3946.35     4022.06    167.75 o 
   2   4  10      400.53      428.22     22.93 o 
   3   4  10     1419.53     1365.67     97.80 o 
   4   4  10     1170.12     1148.90     71.13 o 
   5   4  10      758.63      748.03     33.51 o 
   6   4  10      654.69      662.93     56.68 o 
   7   4  10      479.41      496.26     35.98 o 
   8   4  10      118.19       76.53     36.19 o 
  -9   5  10      106.20       99.01     37.78 o 
  -8   5  10      601.12      660.51     67.70 o 
  -7   5  10      363.65      396.72     39.90 o 
  -6   5  10      678.67      733.22     35.16 o 
  -5   5  10       23.14       -3.99     16.31 o 
  -4   5  10     1288.80     1302.31     80.63 o 
  -3   5  10      474.27      514.42     27.58 o 
  -2   5  10     3233.43     3114.36     45.56 o 
  -1   5  10      268.68      309.84     18.63 o 
   0   5  10     3835.36     3982.70    280.67 o 
   1   5  10      857.08      918.17     51.66 o 
   2   5  10     3724.05     3964.27    216.22 o 
   3   5  10      658.64      664.11     39.91 o 
   4   5  10     1652.48     1594.84     88.90 o 
   5   5  10       98.49       95.76     21.69 o 
   6   5  10      323.34      370.41     46.26 o 
   7   5  10       60.27       62.67     24.28 o 
   8   5  10      204.92      204.32     31.12 o 
  -9   6  10      158.67      228.83     34.34 o 
  -8   6  10       39.26       36.84     32.81 o 
  -7   6  10      702.56      758.44     38.49 o 
  -6   6  10        5.02       -5.65     21.45 o 
  -5   6  10     3567.87     3558.37    258.06 o 
  -4   6  10       25.66       31.63     17.45 o 
  -3   6  10     1151.89     1088.53     34.77 o 
  -2   6  10       13.37       20.21     12.84 o 
  -1   6  10     1326.12     1281.25     33.79 o 
   0   6  10        1.70       -5.61     13.23 o 
   1   6  10     1610.02     1704.77     63.53 o 
   2   6  10       57.73       61.55     15.08 o 
   3   6  10      289.77      324.38     32.94 o 
   4   6  10        6.93       -8.54     14.03 o 
   5   6  10       99.21      107.60     21.81 o 
   6   6  10       48.71       51.53     22.25 o 
   7   6  10      147.87      140.96     34.32 o 
   8   6  10      111.05      107.04     28.99 o 
  -9   7  10        1.52      -49.28     49.28 o 
  -8   7  10        0.42        5.99     31.23 o 
  -7   7  10       65.15       39.06     29.94 o 
  -6   7  10       23.83       32.28     20.52 o 
  -5   7  10      224.44      236.59     25.81 o 
  -4   7  10       70.33       59.78     19.48 o 
  -3   7  10      327.97      372.19     27.62 o 
  -2   7  10      258.48      267.40     19.42 o 
  -1   7  10       49.50       47.05     11.88 o 
   0   7  10        4.52      -12.20     14.27 o 
   1   7  10      710.06      740.03     29.94 o 
   2   7  10       26.31       18.46     14.03 o 
   3   7  10      168.76      188.51     21.75 o 
   4   7  10      103.08      105.33     18.04 o 
   5   7  10      274.10      290.35     27.86 o 
   6   7  10        0.55       -9.82     24.51 o 
   7   7  10       21.25       26.10     33.49 o 
   8   7  10        2.67      -32.30     32.30 o 
  -8   8  10      280.16      288.03     62.20 o 
  -7   8  10     1106.26     1152.92     58.57 o 
  -6   8  10      114.62      104.65     24.47 o 
  -5   8  10     1473.03     1514.06    109.45 o 
  -4   8  10        0.19      -10.06     21.11 o 
  -3   8  10     2637.16     2575.83    149.04 o 
  -2   8  10      472.80      429.59     34.47 o 
  -1   8  10     1295.11     1270.35     36.98 o 
   0   8  10      242.35      234.71     23.07 o 
   1   8  10     1248.56     1232.30     46.28 o 
   2   8  10       59.83       48.59     18.06 o 
   3   8  10      551.28      516.11     29.35 o 
   4   8  10       29.24       17.55     19.77 o 
   5   8  10      270.90      321.56     29.51 o 
   6   8  10       19.07        6.81     26.96 o 
   7   8  10      163.76      178.94     53.11 o 
  -7   9  10       24.45       22.01     44.97 o 
  -6   9  10     1297.76     1384.04     79.90 o 
  -5   9  10       13.08      -25.75     25.75 o 
  -4   9  10     1369.59     1382.14     56.84 o 
  -3   9  10       76.48       70.79     31.58 o 
  -2   9  10     1956.13     1893.30    104.78 o 
  -1   9  10      254.98      275.49     44.73 o 
   0   9  10     3352.55     3094.57    149.04 o 
   1   9  10      294.72      332.49     33.60 o 
   2   9  10     3069.54     2795.76    228.22 o 
   3   9  10      672.10      619.83    111.00 o 
   4   9  10      756.02      713.65     73.44 o 
   5   9  10      195.73      152.99     37.32 o 
   6   9  10      501.42      562.18     69.38 o 
   7   9  10      199.17      141.62     60.28 o 
  -6  10  10      104.19      179.90     54.54 o 
  -5  10  10     1531.43     1665.58     82.77 o 
  -4  10  10       33.06        1.77     26.38 o 
  -3  10  10      833.66      846.00     48.35 o 
  -2  10  10       17.72        3.80     23.51 o 
  -1  10  10      379.44      334.75     35.35 o 
   0  10  10       85.90       44.70     26.67 o 
   1  10  10      502.99      549.10     69.85 o 
   2  10  10      258.60      204.81     32.81 o 
   3  10  10      554.16      504.92     42.25 o 
   4  10  10        3.25      -13.31     44.02 o 
   5  10  10      575.57      547.28     49.28 o 
   6  10  10        3.96       -0.96     45.93 o 
  -6  11  10       22.58       12.92     42.10 o 
  -5  11  10       70.72       47.09     33.13 o 
  -4  11  10        1.29      -26.72     26.72 o 
  -3  11  10        0.18      -20.19     26.02 o 
  -2  11  10       97.43       78.04     30.43 o 
  -1  11  10      208.01      198.24     33.66 o 
   0  11  10      795.75      747.87     79.42 o 
   1  11  10        0.97       -6.20     22.94 o 
   2  11  10      368.17      375.16     39.54 o 
   3  11  10       74.68       83.29     30.60 o 
   4  11  10       61.47       34.69     31.46 o 
   5  11  10        0.60       20.55     37.08 o 
  -5  12  10      134.93      236.45     41.95 o 
  -4  12  10       41.47        4.25     30.78 o 
  -3  12  10      164.34      195.96     36.84 o 
  -2  12  10       15.30        0.91     28.21 o 
  -1  12  10       38.84       75.69     33.49 o 
   0  12  10       13.73      -15.31     35.88 o 
   1  12  10      278.77      216.15     49.04 o 
   2  12  10       46.53       41.66     30.72 o 
   3  12  10      164.21      134.29     37.08 o 
   4  12  10        1.33      -29.43     29.43 o 
  -4  13  10      332.56      344.47     46.10 o 
  -3  13  10        0.98      -28.81     28.81 o 
  -2  13  10      581.80      622.54     49.04 o 
  -1  13  10        1.77      -28.25     28.25 o 
   0  13  10      885.68      800.92     77.03 o 
   1  13  10        8.19      -19.46     27.86 o 
   2  13  10     1087.52      974.46     83.25 o 
   3  13  10       11.38      -11.41     32.58 o 
  -3  14  10      342.21      452.36     49.49 o 
  -2  14  10       18.79      -31.46     31.46 o 
  -1  14  10      522.50      588.49     76.07 o 
   0  14  10       21.68      -10.68     30.21 o 
   1  14  10      898.98      848.29     79.90 o 
  -9   1  11       29.71        6.95     34.96 o 
  -8   1  11      822.97      783.83     51.57 o 
  -7   1  11      242.09      241.09     35.50 o 
  -6   1  11      661.90      643.15     42.22 o 
  -5   1  11     1728.26     1680.08     54.47 o 
  -4   1  11     1029.79     1004.42     43.45 o 
  -3   1  11      785.35      767.97     37.43 o 
  -2   1  11      358.04      363.72     17.88 o 
  -1   1  11      425.04      444.87     24.58 o 
   0   1  11     2662.08     2671.09    104.14 o 
   1   1  11       45.40       42.73     11.78 o 
   2   1  11     1676.94     1620.04    110.77 o 
   3   1  11       23.97       45.12     15.75 o 
   4   1  11      863.13      822.23     42.29 o 
   5   1  11        2.70      -20.22     20.22 o 
   6   1  11      183.62      202.15     33.47 o 
   7   1  11        2.61        1.21     27.64 o 
   8   1  11      141.17      141.27     49.28 o 
  -9   2  11      685.82      742.58     56.66 o 
  -8   2  11        4.68      -18.36     28.75 o 
  -7   2  11     1420.07     1405.01     59.54 o 
  -6   2  11       92.26       65.84     26.67 o 
  -5   2  11     3047.96     2827.91     67.49 o 
  -4   2  11       12.50       -4.56     15.91 o 
  -3   2  11     3064.93     3029.80     52.20 o 
  -2   2  11       83.00       91.09     13.85 o 
  -1   2  11     3224.78     3654.64    207.55 o 
   0   2  11       21.15       32.32     16.63 o 
   1   2  11     4463.84     4620.17    221.53 o 
   2   2  11      119.33      143.38     18.51 o 
   3   2  11     3102.11     3020.01    324.43 o 
   4   2  11       39.22       49.72     28.47 o 
   5   2  11     1555.95     1695.97     59.04 o 
   6   2  11      133.89      125.10     29.66 o 
   7   2  11      419.21      462.58     68.42 o 
   8   2  11      130.77      127.52     34.87 o 
  -9   3  11      131.32      124.91     40.42 o 
  -8   3  11     1230.98     1297.76     60.17 o 
  -7   3  11        6.26       -6.03     27.22 o 
  -6   3  11     1411.42     1376.43     84.45 o 
  -5   3  11       38.56       52.22     18.40 o 
  -4   3  11     3784.79     3644.75    113.43 o 
  -3   3  11      389.65      394.74     26.88 o 
  -2   3  11     1584.64     1477.60     29.12 o 
  -1   3  11       75.75      136.71     23.77 o 
   0   3  11     1658.40     1784.39     55.32 o 
   1   3  11      466.38      509.31     25.27 o 
   2   3  11     1969.96     2019.69    139.50 o 
   3   3  11      450.92      452.93     37.14 o 
   4   3  11     1877.63     1949.59     57.84 o 
   5   3  11      519.58      459.48     37.55 o 
   6   3  11      581.47      528.62     43.13 o 
   7   3  11      274.77      295.29     38.40 o 
   8   3  11      205.88      116.66     37.21 o 
  -9   4  11        3.42      -25.84     33.49 o 
  -8   4  11       39.72       15.69     32.58 o 
  -7   4  11      141.15      167.27     34.50 o 
  -6   4  11      123.96      123.66     46.65 o 
  -5   4  11      394.99      427.16     30.11 o 
  -4   4  11      512.69      484.45     30.00 o 
  -3   4  11     1677.08     1663.96     66.97 o 
  -2   4  11       19.92       10.11     11.90 o 
  -1   4  11      482.41      491.79     33.83 o 
   0   4  11       13.38       20.61     15.55 o 
   1   4  11      458.75      496.23     21.25 o 
   2   4  11       16.80       24.74     12.62 o 
   3   4  11       27.26       14.36     13.14 o 
   4   4  11       62.83       67.49     21.68 o 
   5   4  11      119.61      115.04     39.23 o 
   6   4  11       79.67       86.39     28.41 o 
   7   4  11       92.27       55.56     30.02 o 
   8   4  11        6.75       23.42     31.60 o 
  -9   5  11       25.40       -7.42     34.17 o 
  -8   5  11       37.44       45.67     31.80 o 
  -7   5  11        6.99       -8.79     27.01 o 
  -6   5  11      456.74      539.32     45.36 o 
  -5   5  11       19.69        9.77     18.32 o 
  -4   5  11      768.00      774.88     37.50 o 
  -3   5  11        6.16      -10.16     15.41 o 
  -2   5  11      197.07      198.68     16.24 o 
  -1   5  11       11.26        0.26     12.73 o 
   0   5  11      428.35      483.15     25.64 o 
   1   5  11       15.93        5.22     11.61 o 
   2   5  11      145.33      152.38     16.90 o 
   3   5  11       17.70       10.48     13.78 o 
   4   5  11       60.48       62.92     16.57 o 
   5   5  11      191.33      235.73     25.25 o 
   6   5  11        2.14      -13.13     20.47 o 
   7   5  11      203.26      246.78     55.02 o 
   8   5  11       17.78       53.11     51.67 o 
  -9   6  11      507.28      578.02     53.92 o 
  -8   6  11      260.92      211.28     39.92 o 
  -7   6  11      925.78      992.99     67.61 o 
  -6   6  11      592.56      590.96     34.97 o 
  -5   6  11     1840.91     1848.94    112.14 o 
  -4   6  11        2.04      -12.95     16.56 o 
  -3   6  11     1162.12     1131.18     37.20 o 
  -2   6  11       22.20       17.30     14.38 o 
  -1   6  11     1591.24     1524.40     38.59 o 
   0   6  11      258.62      219.57     21.96 o 
   1   6  11     1984.36     2003.24    117.05 o 
   2   6  11        2.43      -13.21     13.21 o 
   3   6  11     2563.60     2596.71    120.53 o 
   4   6  11        4.46        7.86     16.23 o 
   5   6  11      749.38      732.54     35.23 o 
   6   6  11       31.97       38.15     23.26 o 
   7   6  11      243.82      298.10     77.51 o 
   8   6  11      154.62      129.18     55.50 o 
  -8   7  11      720.63      816.04     57.27 o 
  -7   7  11       21.46        6.70     40.67 o 
  -6   7  11      901.32     1070.10    111.00 o 
  -5   7  11      487.77      545.64     57.65 o 
  -4   7  11     2390.69     2325.02    100.65 o 
  -3   7  11       61.98       70.23     24.05 o 
  -2   7  11     2050.03     2028.74     45.86 o 
  -1   7  11        6.30        7.89     16.08 o 
   0   7  11     2915.47     3023.97    147.91 o 
   1   7  11      129.27      156.90     18.02 o 
   2   7  11     3337.32     3547.65    151.38 o 
   3   7  11      604.56      657.76     50.07 o 
   4   7  11     2765.00     2659.12    219.70 o 
   5   7  11      365.68      369.28     38.21 o 
   6   7  11      959.06      942.43     66.98 o 
   7   7  11        3.87        7.03     30.95 o 
  -7   8  11       68.75       81.73     31.96 o 
  -6   8  11        1.75      -21.73     21.73 o 
  -5   8  11      306.53      339.33     66.50 o 
  -4   8  11       41.53       72.14     27.06 o 
  -3   8  11     2794.97     2709.48    148.80 o 
  -2   8  11       31.63       19.40     21.93 o 
  -1   8  11      856.88      896.01     45.42 o 
   0   8  11        0.42       16.51     21.62 o 
   1   8  11      609.91      639.80     52.75 o 
   2   8  11      292.96      314.51     26.54 o 
   3   8  11      383.17      384.04     29.24 o 
   4   8  11      192.17      186.30     25.75 o 
   5   8  11      178.59      128.07     25.56 o 
   6   8  11       25.59        3.66     28.39 o 
   7   8  11      127.06       65.07     50.72 o 
  -7   9  11       64.69       -5.26     48.32 o 
  -6   9  11        1.01      -16.68     30.62 o 
  -5   9  11        0.04       -8.43     26.33 o 
  -4   9  11       82.78       86.05     28.51 o 
  -3   9  11        0.03       22.22     32.30 o 
  -2   9  11       37.67       11.46     29.90 o 
  -1   9  11       62.66       44.95     24.44 o 
   0   9  11       37.62       34.37     38.75 o 
   1   9  11      124.48      133.70     32.53 o 
   2   9  11       32.12       31.74     25.37 o 
   3   9  11       45.43       19.86     25.80 o 
   4   9  11       16.62      -16.41     24.19 o 
   5   9  11       40.92       33.50     29.23 o 
   6   9  11        0.06      -42.58     43.06 o 
  -6  10  11       75.08       83.25     48.32 o 
  -5  10  11      199.57      219.52     38.06 o 
  -4  10  11       10.62       -8.44     31.10 o 
  -3  10  11       61.96       77.29     29.43 o 
  -2  10  11       21.56       43.16     26.86 o 
  -1  10  11     1211.05     1159.37     53.09 o 
   0  10  11      113.07       93.81     27.59 o 
   1  10  11      788.11      745.18     85.40 o 
   2  10  11       17.31       15.07     25.71 o 
   3  10  11      432.73      453.22     64.35 o 
   4  10  11      396.30      334.23     53.59 o 
   5  10  11        8.79      -29.25     29.25 o 
   6  10  11       44.95       30.14     50.72 o 
  -5  11  11        3.69       -3.14     31.18 o 
  -4  11  11     1542.39     1708.75    171.52 o 
  -3  11  11        8.98      -26.48     26.48 o 
  -2  11  11     1288.79     1371.90     59.32 o 
  -1  11  11       10.47       13.53     26.96 o 
   0  11  11      391.77      431.08     58.85 o 
   1  11  11       78.32       69.79     29.36 o 
   2  11  11      467.01      502.26     44.47 o 
   3  11  11      153.57      101.27     33.83 o 
   4  11  11      545.33      497.29     79.66 o 
   5  11  11      185.73      210.07     41.44 o 
  -5  12  11      275.37      418.16     69.38 o 
  -4  12  11        0.28       14.75     32.05 o 
  -3  12  11      566.56      558.66     49.70 o 
  -2  12  11      109.11       88.62     34.67 o 
  -1  12  11      422.29      445.07     68.18 o 
   0  12  11        6.59       10.05     44.50 o 
   1  12  11      727.80      736.90    122.24 o 
   2  12  11       18.61       -8.48     29.53 o 
   3  12  11     1199.68     1142.35     60.39 o 
   4  12  11      134.42      154.37     36.99 o 
  -4  13  11      135.03       81.34     53.11 o 
  -3  13  11      107.53      122.48     37.20 o 
  -2  13  11      105.32       96.05     35.01 o 
  -1  13  11        0.50      -10.05     41.15 o 
   0  13  11       25.96       -1.03     31.57 o 
   1  13  11       21.76       45.34     37.32 o 
   2  13  11       71.28       82.29     47.37 o 
   3  13  11        0.06      -41.15     41.15 o 
  -2  14  11        8.58       34.45     51.67 o 
   0  14  11       37.24      -11.96     41.15 o 
  -9   0  12     1107.03     1201.86     93.30 o 
  -8   0  12       21.47        5.74     44.50 o 
  -7   0  12     3084.38     2881.69    111.48 o 
  -6   0  12      416.76      323.43     52.63 o 
  -5   0  12     5396.73     5111.74    129.18 o 
  -4   0  12      182.06      170.33     42.10 o 
  -3   0  12     8642.97     8059.62    126.07 o 
  -2   0  12     1044.56     1080.88     33.87 o 
  -1   0  12     1182.77     1334.39     77.51 o 
   0   0  12      529.33      568.82     52.87 o 
   1   0  12     1258.35     1244.84    159.08 o 
   2   0  12      315.91      329.31     48.08 o 
   4   0  12      509.33      545.91     55.50 o 
   5   0  12     2518.88     2384.11     97.13 o 
   6   0  12      262.84      284.20     53.11 o 
   7   0  12      711.36      708.10     68.42 o 
  -9   1  12      200.54      251.47     45.16 o 
  -8   1  12      202.83      209.81     37.48 o 
  -7   1  12      293.39      305.95     37.72 o 
  -6   1  12      946.41      953.48     50.07 o 
  -5   1  12      130.63      166.53     28.91 o 
  -4   1  12     1196.12     1155.66     47.51 o 
  -3   1  12       22.20       16.98     14.10 o 
  -2   1  12     4659.40     4480.45     48.34 o 
  -1   1  12      964.01     1079.45     38.78 o 
   0   1  12     1726.76     1791.77     94.28 o 
   1   1  12       92.12       84.68     14.63 o 
   2   1  12     1467.97     1409.65     91.78 o 
   3   1  12        9.60        1.06     18.76 o 
   4   1  12      550.28      599.28     40.74 o 
   5   1  12       17.40       -3.81     44.97 o 
   6   1  12      830.50      846.01     50.41 o 
   7   1  12        3.07       -9.68     27.69 o 
  -9   2  12       52.50       18.64     33.91 o 
  -8   2  12       25.95      -24.25     31.26 o 
  -7   2  12        0.78      -26.89     26.89 o 
  -6   2  12       31.06        8.71     23.16 o 
  -5   2  12      174.34      166.05     47.61 o 
  -4   2  12      140.57      125.74     20.10 o 
  -3   2  12       48.84       64.79     15.11 o 
  -2   2  12      644.64      600.30     21.74 o 
  -1   2  12       98.18      127.25     18.66 o 
   0   2  12       59.72       62.42     17.23 o 
   1   2  12      447.00      481.66     55.18 o 
   2   2  12        5.74       13.91     15.91 o 
   3   2  12      215.13      216.31     24.35 o 
   4   2  12       37.21       12.79     21.92 o 
   5   2  12        9.10       23.94     23.42 o 
   6   2  12      168.53      161.75     33.13 o 
   7   2  12        0.49      -26.56     26.56 o 
   8   2  12       32.97      -40.19     40.19 o 
  -9   3  12      100.00      128.39     40.90 o 
  -8   3  12      361.22      422.22     46.17 o 
  -7   3  12        3.88        5.80     28.91 o 
  -6   3  12      155.19      150.92     31.28 o 
  -5   3  12       46.78       24.98     19.65 o 
  -4   3  12      269.82      347.57     27.07 o 
  -3   3  12       19.84       33.26     17.98 o 
  -2   3  12      568.26      568.03     21.69 o 
  -1   3  12       36.56       42.14     16.38 o 
   0   3  12      313.20      337.27     25.50 o 
   1   3  12      172.37      122.99     27.97 o 
   2   3  12     1338.10     1349.32    103.16 o 
   3   3  12       18.11        0.06     15.68 o 
   4   3  12      213.55      224.66     30.40 o 
   5   3  12       53.53       45.31     27.22 o 
   6   3  12       44.18       41.76     27.91 o 
   7   3  12      115.83       99.73     32.88 o 
   8   3  12       51.84      -25.36     44.97 o 
  -9   4  12      315.19      355.22     45.68 o 
  -8   4  12      135.75      160.81     37.87 o 
  -7   4  12     1211.36     1196.80     56.67 o 
  -6   4  12      283.58      335.97     40.91 o 
  -5   4  12     1752.50     1746.67     68.30 o 
  -4   4  12     1388.33     1345.32     41.89 o 
  -3   4  12     4303.40     4135.50     63.72 o 
  -2   4  12        5.16       -6.83     11.49 o 
  -1   4  12     2604.69     2811.72    220.09 o 
   0   4  12        7.26       13.71     15.08 o 
   1   4  12     1995.69     1899.45    121.68 o 
   2   4  12       91.79       92.63     18.97 o 
   3   4  12     1265.56     1322.36    134.33 o 
   4   4  12       46.25       47.12     24.51 o 
   5   4  12     1434.61     1558.40     58.19 o 
   6   4  12        1.88      -16.39     26.14 o 
   7   4  12      536.78      580.66     49.83 o 
  -9   5  12      120.77      138.75     60.28 o 
  -8   5  12      192.91      158.15     39.23 o 
  -7   5  12      144.53      155.75     35.69 o 
  -6   5  12      784.55      800.50     57.41 o 
  -5   5  12        9.99      -18.11     18.11 o 
  -4   5  12     2278.00     2144.64     70.76 o 
  -3   5  12      592.32      570.68     30.38 o 
  -2   5  12     6128.22     5668.91     55.22 o 
  -1   5  12        2.64      -14.36     14.36 o 
   0   5  12     2251.93     2322.46    206.13 o 
   1   5  12       20.42       32.89     16.84 o 
   2   5  12     3143.17     3000.60    248.04 o 
   3   5  12       92.57       88.70     19.69 o 
   4   5  12     1674.01     1613.72    166.70 o 
   5   5  12        4.14       17.23     25.84 o 
   6   5  12      774.72      835.39    102.39 o 
   7   5  12       63.01       33.57     31.62 o 
  -8   6  12        1.76      -20.63     55.74 o 
  -7   6  12      526.47      567.57     47.83 o 
  -6   6  12        1.55        6.32     21.95 o 
  -5   6  12      113.35      126.03     24.07 o 
  -4   6  12       47.06       39.49     20.92 o 
  -3   6  12       11.42        2.93     17.86 o 
  -2   6  12      150.92      174.08     16.84 o 
  -1   6  12      510.99      474.16     28.30 o 
   0   6  12      129.75      124.93     19.73 o 
   1   6  12      127.58      141.67     16.39 o 
   2   6  12       75.75       56.10     15.73 o 
   3   6  12      104.94       96.47     20.49 o 
   4   6  12      666.00      646.21     48.76 o 
   5   6  12      216.43      245.81     62.44 o 
   6   6  12      865.36      803.13     80.62 o 
   7   6  12      208.25      249.00     39.41 o 
  -8   7  12       34.59       99.52     51.67 o 
  -7   7  12      161.02      135.86     35.42 o 
  -6   7  12       37.92       38.81     29.57 o 
  -5   7  12        2.13      -19.71     24.51 o 
  -4   7  12      221.21      190.70     29.77 o 
  -3   7  12       50.71       30.22     24.18 o 
  -2   7  12      116.57       76.26     20.04 o 
  -1   7  12      283.68      286.70     24.63 o 
   0   7  12      125.58      165.51     21.79 o 
   1   7  12       60.15       43.34     16.05 o 
   2   7  12      109.43      121.64     19.06 o 
   3   7  12      272.93      272.56     25.88 o 
   4   7  12       48.09       16.39     21.35 o 
   5   7  12      156.64       94.73     44.50 o 
   6   7  12       37.73       33.49     40.19 o 
   7   7  12        0.87      -38.75     38.75 o 
  -7   8  12      139.55      212.76     38.19 o 
  -6   8  12      102.95      115.21     33.01 o 
  -5   8  12      194.07      232.99     36.03 o 
  -4   8  12      159.30      176.10     32.05 o 
  -3   8  12      978.50      976.04     47.64 o 
  -2   8  12       59.65       66.08     23.02 o 
  -1   8  12      366.73      396.75     28.27 o 
   0   8  12       44.13       46.49     23.16 o 
   1   8  12      690.59      715.97     34.60 o 
   2   8  12      116.16      125.17     21.32 o 
   3   8  12      229.93      251.97     27.44 o 
   4   8  12       11.66       10.17     20.37 o 
   5   8  12      333.98      358.23     39.88 o 
   6   8  12      184.25       88.99     46.89 o 
  -6   9  12      738.64      820.80     54.46 o 
  -5   9  12        6.84      -16.85     26.44 o 
  -4   9  12      560.18      555.03     44.15 o 
  -3   9  12      105.89       94.98     29.22 o 
  -2   9  12     1084.08     1055.94     51.26 o 
  -1   9  12       50.56       56.70     25.37 o 
   0   9  12     1033.67     1038.62     51.67 o 
   1   9  12      114.36      104.86     27.59 o 
   2   9  12     1154.73     1120.13     92.58 o 
   3   9  12        0.55      -13.87     24.02 o 
   4   9  12     1172.28     1152.97    129.90 o 
   5   9  12       99.40      125.83     46.89 o 
  -6  10  12      159.13      123.69     38.89 o 
  -5  10  12      546.14      634.29     51.07 o 
  -4  10  12       74.16       71.31     38.04 o 
  -3  10  12      888.86      848.11     49.37 o 
  -2  10  12       60.69       62.89     30.60 o 
  -1  10  12     1157.21     1077.78     51.83 o 
   0  10  12       58.99       41.63     37.80 o 
   1  10  12      302.93      325.06     38.01 o 
   2  10  12        1.18      -23.62     23.62 o 
   3  10  12      372.81      436.04     49.76 o 
   4  10  12        0.46       20.08     29.57 o 
   5  10  12      340.97      312.85     64.35 o 
  -5  11  12        4.88       -6.95     31.12 o 
  -4  11  12        3.05      -16.39     29.75 o 
  -3  11  12       16.42      -17.50     28.07 o 
  -2  11  12      132.85       93.13     36.84 o 
  -1  11  12        4.98      -15.55     26.89 o 
   0  11  12      305.86      293.29     56.46 o 
   1  11  12        0.02        5.54     28.92 o 
   2  11  12       31.97       18.57     35.88 o 
   3  11  12        1.24      -28.24     28.24 o 
   4  11  12        3.96        4.24     36.12 o 
  -5  12  12        3.74      -18.66     51.19 o 
  -4  12  12       12.03       27.77     35.35 o 
  -3  12  12        9.52      -27.70     27.70 o 
  -2  12  12       24.77       35.08     31.96 o 
  -1  12  12      108.92       71.44     34.69 o 
   0  12  12       15.02      -21.26     28.70 o 
   1  12  12      563.18      663.32     53.28 o 
   2  12  12        6.57       21.43     33.13 o 
   3  12  12      130.05       86.26     35.55 o 
  -3  13  12       19.32      -21.87     31.46 o 
  -2  13  12      585.33      607.46     52.47 o 
  -1  13  12        6.11       12.92     47.84 o 
   0  13  12      518.22      483.23     68.42 o 
   1  13  12       62.70       88.03     50.24 o 
   2  13  12      107.05      117.70     56.94 o 
  -8   1  13      320.86      411.84     61.72 o 
  -7   1  13      477.51      522.51     45.24 o 
  -6   1  13      372.06      351.45     38.50 o 
  -5   1  13       35.00       22.72     25.07 o 
  -4   1  13      488.25      464.44     38.21 o 
  -3   1  13      408.68      406.86     21.87 o 
  -2   1  13     1972.85     1887.97     34.75 o 
  -1   1  13      736.03      723.85     53.13 o 
   0   1  13     3759.00     3869.80    265.55 o 
   1   1  13      358.63      371.30     21.77 o 
   2   1  13      779.97      775.48     39.57 o 
   3   1  13       15.56        5.10     25.84 o 
   4   1  13      466.53      481.09     41.10 o 
   5   1  13      215.07      210.96     38.75 o 
   6   1  13      156.33      182.53     36.37 o 
   7   1  13      167.08      157.43     37.97 o 
  -8   2  13      303.37      267.68     42.11 o 
  -7   2  13      475.80      502.78     46.51 o 
  -6   2  13      386.99      371.85     40.24 o 
  -5   2  13     2212.07     2016.13     63.42 o 
  -4   2  13      205.19      254.28     25.02 o 
  -3   2  13     3009.73     2963.89     56.44 o 
  -2   2  13     1917.22     1722.02     33.21 o 
  -1   2  13     8300.36     8835.26    467.16 o 
   0   2  13        2.26       -8.83     16.03 o 
   1   2  13     1553.80     1642.35    139.76 o 
   2   2  13       39.90       36.44     17.67 o 
   3   2  13     1587.27     1694.78     58.00 o 
   4   2  13      127.98      134.30     29.59 o 
   5   2  13      789.72      843.53     48.82 o 
   6   2  13       11.89        1.60     47.13 o 
   7   2  13      578.82      611.94     53.45 o 
  -8   3  13      577.78      629.92     48.32 o 
  -7   3  13      347.38      386.41     42.53 o 
  -6   3  13      791.69      770.88     49.38 o 
  -5   3  13      124.75      163.44     24.29 o 
  -4   3  13      772.19      815.83     35.25 o 
  -3   3  13      250.02      260.99     21.67 o 
  -2   3  13      722.26      664.03     24.67 o 
  -1   3  13      747.33      828.20     42.85 o 
   0   3  13     2018.00     2035.63     91.38 o 
   1   3  13       60.72       85.10     19.09 o 
   2   3  13     1500.88     1468.94    139.59 o 
   3   3  13      229.49      206.68     24.47 o 
   4   3  13     2173.78     2191.46     80.14 o 
   5   3  13        5.74       11.74     41.39 o 
   6   3  13      699.97      733.45     51.03 o 
   7   3  13        0.84       -4.48     38.99 o 
  -8   4  13       22.36      -14.25     40.19 o 
  -7   4  13      124.21      100.20     35.66 o 
  -6   4  13       38.89       43.82     29.75 o 
  -5   4  13      130.81      140.94     23.95 o 
  -4   4  13       16.52       -6.60     17.78 o 
  -3   4  13        6.51       -3.52     18.01 o 
  -2   4  13        1.58        4.05     13.54 o 
  -1   4  13      242.09      283.21     30.31 o 
   0   4  13        9.51       21.81     16.79 o 
   1   4  13      194.65      227.43     28.91 o 
   2   4  13       96.50      104.28     28.31 o 
   3   4  13       59.14       65.73     19.60 o 
   4   4  13        2.09       -2.87     25.01 o 
   5   4  13       51.67       98.51     29.94 o 
   6   4  13       35.40       21.83     51.19 o 
   7   4  13       99.00      138.54     36.68 o 
  -8   5  13      114.89       97.89     36.36 o 
  -7   5  13       34.05       14.46     40.67 o 
  -6   5  13      118.32      122.98     26.41 o 
  -5   5  13       56.26       41.24     21.32 o 
  -4   5  13        4.09       -2.67     19.44 o 
  -3   5  13       27.18       39.58     18.09 o 
  -2   5  13      198.98      196.70     17.48 o 
  -1   5  13        4.79        0.19     14.01 o 
   0   5  13      290.30      293.11     29.36 o 
   1   5  13       45.26       28.96     22.38 o 
   2   5  13       60.03       44.86     18.76 o 
   3   5  13        1.36      -17.38     17.38 o 
   4   5  13      244.80      275.48     35.52 o 
   5   5  13      114.37       99.65     37.80 o 
   6   5  13      260.07      237.05     36.52 o 
   7   5  13        8.90      -29.72     29.72 o 
  -8   6  13      237.08      279.37     81.81 o 
  -7   6  13      370.15      429.56     45.50 o 
  -6   6  13       18.60       15.95     23.84 o 
  -5   6  13      459.51      497.30     34.11 o 
  -4   6  13       82.20       46.39     21.73 o 
  -3   6  13      451.36      456.26     30.71 o 
  -2   6  13       42.29       37.69     13.59 o 
  -1   6  13     2121.31     2055.35     66.63 o 
   0   6  13       29.61       13.76     18.10 o 
   1   6  13     1211.06     1264.41     97.69 o 
   2   6  13      202.15      207.36     25.22 o 
   3   6  13     1212.88     1162.61     94.27 o 
   4   6  13        0.31       -6.79     25.46 o 
   5   6  13      328.37      409.10     42.12 o 
   6   6  13       69.42       84.21     33.75 o 
   7   6  13      252.31      275.11     55.98 o 
  -8   7  13      483.24      644.47     77.51 o 
  -7   7  13      105.16       94.47     36.58 o 
  -6   7  13      718.79      762.21     51.42 o 
  -5   7  13      164.18      165.65     33.60 o 
  -4   7  13     1108.48     1126.05     53.06 o 
  -3   7  13      341.35      372.50     36.91 o 
  -2   7  13     1594.20     1621.68     46.39 o 
  -1   7  13      471.89      479.30     30.46 o 
   0   7  13     1884.40     1950.56    154.29 o 
   1   7  13        1.24      -10.68     22.60 o 
   2   7  13      766.54      739.09     52.15 o 
   3   7  13        1.96       25.12     24.36 o 
   4   7  13      828.49      749.19     85.64 o 
   5   7  13       11.66       86.60     43.54 o 
   6   7  13      325.65      408.59     63.63 o 
  -7   8  13      127.33      135.51     36.18 o 
  -6   8  13      288.80      226.45     45.21 o 
  -5   8  13      929.71      939.17    102.87 o 
  -4   8  13      101.59       74.52     39.95 o 
  -3   8  13      885.71      859.13     46.44 o 
  -2   8  13       94.70       56.26     20.24 o 
  -1   8  13      675.49      684.09     34.39 o 
   0   8  13        4.29       -4.60     17.71 o 
   1   8  13      537.28      533.65     50.24 o 
   2   8  13        4.90        8.95     24.39 o 
   3   8  13      209.93      203.36     33.15 o 
   4   8  13      146.43      134.05     32.28 o 
   5   8  13      131.60      177.03     50.24 o 
   6   8  13        7.33       83.25     44.97 o 
  -6   9  13        1.25      -22.24     31.94 o 
  -5   9  13       43.40       55.87     31.29 o 
  -4   9  13       52.93       68.90     44.02 o 
  -3   9  13        1.30       36.36     41.63 o 
  -2   9  13       49.49       -8.61     38.75 o 
  -1   9  13       20.37       -5.44     22.98 o 
   0   9  13       73.46      116.63     27.11 o 
   1   9  13        9.41       45.97     51.43 o 
   2   9  13       62.61       38.09     26.43 o 
   3   9  13        3.91      -14.35     38.75 o 
   4   9  13       33.84       60.76     48.32 o 
  -6  10  13       52.92       76.55     52.15 o 
  -5  10  13       57.55       77.25     45.45 o 
  -4  10  13       14.48       -8.98     30.44 o 
  -3  10  13       58.58       41.14     30.60 o 
  -2  10  13       13.85       20.24     28.06 o 
  -1  10  13      508.09      529.12     44.82 o 
   0  10  13        0.76       -1.44     25.29 o 
   1  10  13      395.75      418.86     40.39 o 
   2  10  13       40.96       39.90     30.25 o 
   3  10  13      359.08      340.69     42.68 o 
   4  10  13        7.56      -39.23     39.23 o 
  -5  11  13      307.76      460.27     72.25 o 
  -4  11  13     1004.84     1060.62     77.27 o 
  -3  11  13      601.58      695.91     95.45 o 
  -2  11  13      689.76      682.49     50.02 o 
  -1  11  13      217.38      220.78     36.76 o 
   0  11  13      366.31      371.95     41.73 o 
   1  11  13       14.27      -11.45     27.51 o 
   2  11  13      292.20      240.44     38.06 o 
   3  11  13       14.64       53.22     32.01 o 
   4  11  13      183.23      135.88     55.98 o 
  -4  12  13        3.66      -35.88     49.28 o 
  -3  12  13      378.02      483.80     49.86 o 
  -2  12  13       20.27        1.12     31.58 o 
  -1  12  13      606.83      629.64     76.07 o 
   0  12  13      196.74      178.97     54.30 o 
   1  12  13      888.79      834.62     54.62 o 
   2  12  13       20.52      -39.71     39.71 o 
   3  12  13      379.63      484.19     66.03 o 
  -2  13  13       72.90       71.77     48.80 o 
   0  13  13      166.49      285.63     63.16 o 
   1  13  13       15.00       36.84     46.41 o 
  -8   0  14      367.07      440.65     64.59 o 
  -7   0  14      632.62      718.63     74.16 o 
  -6   0  14      386.59      332.52     53.59 o 
  -5   0  14      675.88      691.36     66.03 o 
  -4   0  14     1474.78     1417.16     78.94 o 
  -3   0  14       67.95       81.53     25.88 o 
  -2   0  14     2118.51     2080.28     59.37 o 
  -1   0  14      238.19      246.69     29.20 o 
   0   0  14     2291.85     2238.16    188.75 o 
   1   0  14     3726.51     3697.63    348.55 o 
   2   0  14       95.92      105.11     37.08 o 
   3   0  14     2188.16     2256.84     93.30 o 
   4   0  14       15.83        8.13     38.28 o 
   5   0  14     2080.71     2203.26    103.82 o 
   6   0  14      242.52      266.97     53.59 o 
   7   0  14      289.91      297.59     64.11 o 
  -8   1  14       54.43       59.81     38.52 o 
  -7   1  14      497.02      499.56     49.52 o 
  -6   1  14      268.84      275.34     38.74 o 
  -5   1  14      937.70      792.33     47.87 o 
  -4   1  14      938.33      848.02     75.36 o 
  -3   1  14        8.51       -1.46     15.06 o 
  -2   1  14     1939.67     1867.30     36.50 o 
  -1   1  14        7.45      -12.96     16.61 o 
   0   1  14     3554.70     3486.57    167.21 o 
   1   1  14        5.32        0.61     17.22 o 
   2   1  14     1269.60     1266.48    105.66 o 
   3   1  14        8.57       21.94     24.88 o 
   4   1  14      379.98      418.61     38.57 o 
   5   1  14      199.29      242.36     38.05 o 
   6   1  14      324.56      291.39     41.91 o 
   7   1  14        3.41      -20.45     32.13 o 
  -8   2  14       25.76      -18.87     47.37 o 
  -7   2  14      215.22      258.05     54.30 o 
  -6   2  14       19.28       11.73     28.39 o 
  -5   2  14      315.17      293.21     51.43 o 
  -4   2  14       34.27       55.61     20.49 o 
  -3   2  14      325.33      347.80     23.62 o 
  -2   2  14       61.20       57.83     15.30 o 
  -1   2  14       57.35       46.19     19.21 o 
   0   2  14        4.64       12.00     16.78 o 
   1   2  14      234.31      259.69     24.82 o 
   2   2  14        2.16      -10.33     16.84 o 
   3   2  14       33.44       53.59     26.73 o 
   4   2  14        0.21      -23.54     25.87 o 
   5   2  14       17.34       11.67     41.86 o 
   6   2  14       96.22       67.38     33.75 o 
   7   2  14       55.28      -19.14     48.32 o 
  -8   3  14       51.59       23.65     32.95 o 
  -7   3  14       55.53       32.50     51.91 o 
  -6   3  14      185.32      221.72     37.89 o 
  -5   3  14      121.77      100.13     30.62 o 
  -4   3  14      174.62      203.21     26.39 o 
  -3   3  14      135.50      139.67     20.26 o 
  -2   3  14       99.74      103.20     16.06 o 
  -1   3  14       48.30       38.39     18.93 o 
   0   3  14     1471.27     1508.04     95.64 o 
   1   3  14        0.98      -17.95     17.95 o 
   2   3  14     1838.30     1879.66    214.64 o 
   3   3  14        0.73        2.59     36.84 o 
   4   3  14      322.33      305.41     38.21 o 
   5   3  14       10.24      -26.56     26.56 o 
   6   3  14      171.48      208.82     38.01 o 
   7   3  14      140.95       97.13     53.11 o 
  -8   4  14      304.08      318.92     45.20 o 
  -7   4  14      641.38      647.77     51.25 o 
  -6   4  14      614.59      601.20     46.22 o 
  -5   4  14     1167.79     1230.98     48.14 o 
  -4   4  14      219.80      242.37     35.36 o 
  -3   4  14     1491.65     1430.49     37.93 o 
  -2   4  14        7.27        4.99     13.81 o 
  -1   4  14      949.06      964.19     76.21 o 
   0   4  14      264.27      315.08     35.24 o 
   1   4  14     1933.95     1916.94    133.57 o 
   2   4  14      185.39      200.34     24.82 o 
   3   4  14      327.15      370.23     35.43 o 
   4   4  14       18.51       12.49     33.01 o 
   5   4  14      998.32     1019.59     55.31 o 
   6   4  14       36.72       15.37     31.60 o 
   7   4  14      324.41      350.22     64.59 o 
  -8   5  14      106.87       95.59     37.48 o 
  -7   5  14      429.75      461.24     48.38 o 
  -6   5  14      553.02      631.68     39.93 o 
  -5   5  14      261.54      282.14     29.20 o 
  -4   5  14     1660.89     1587.13    143.70 o 
  -3   5  14      145.95      151.91     23.41 o 
  -2   5  14      860.28      907.15     28.71 o 
  -1   5  14      201.21      202.62     24.48 o 
   0   5  14     1282.15     1292.85     80.27 o 
   1   5  14       12.09       12.90     18.48 o 
   2   5  14     1121.88     1057.93    102.94 o 
   3   5  14      108.55      131.22     24.07 o 
   4   5  14      363.71      439.21     42.93 o 
   5   5  14      163.40      172.68     34.67 o 
   6   5  14      229.80      276.03     42.79 o 
  -8   6  14       85.99       79.42     52.15 o 
  -7   6  14      677.05      756.60     61.72 o 
  -6   6  14      315.47      355.08     34.31 o 
  -5   6  14      221.36      231.56     28.66 o 
  -4   6  14      363.57      389.39     31.89 o 
  -3   6  14      168.55      141.41     24.01 o 
  -2   6  14       81.15       72.98     16.59 o 
  -1   6  14      277.64      278.30     20.34 o 
   0   6  14      212.91      238.39     46.09 o 
   1   6  14      507.83      482.47     39.54 o 
   2   6  14        0.45      -16.62     18.14 o 
   3   6  14      446.23      459.98     35.36 o 
   4   6  14        0.64       -3.71     28.95 o 
   5   6  14      573.94      618.01     55.50 o 
   6   6  14       37.63       -4.37     32.13 o 
  -7   7  14       43.07       15.28     34.62 o 
  -6   7  14      197.76      223.96     38.91 o 
  -5   7  14       44.09       21.72     29.43 o 
  -4   7  14        3.68        6.16     27.98 o 
  -3   7  14       15.12       21.64     27.40 o 
  -2   7  14       67.12       21.03     20.03 o 
  -1   7  14        3.79      -18.20     18.55 o 
   0   7  14       68.48       49.27     31.10 o 
   1   7  14       22.20      -12.69     22.82 o 
   2   7  14        2.54       18.17     25.27 o 
   3   7  14       32.14        2.38     49.52 o 
   4   7  14       12.25        2.87     36.84 o 
   5   7  14        3.33        5.74     40.19 o 
   6   7  14       24.08      -33.49     42.58 o 
  -7   8  14      149.04      125.28     39.05 o 
  -6   8  14      408.74      526.87     80.14 o 
  -5   8  14      391.82      496.09     45.15 o 
  -4   8  14      244.69      256.80     39.47 o 
  -3   8  14      644.11      630.78     43.95 o 
  -2   8  14        4.84       14.46     22.47 o 
  -1   8  14      782.92      746.83     38.39 o 
   0   8  14        2.89      -22.26     22.26 o 
   1   8  14     1320.69     1252.26     99.76 o 
   2   8  14        4.24       -8.75     23.76 o 
   3   8  14      264.06      314.63     57.17 o 
   4   8  14      147.67      168.47     34.33 o 
   5   8  14      224.07      363.14     60.28 o 
  -6   9  14      631.21      656.43     77.03 o 
  -5   9  14       11.34        2.39     46.89 o 
  -4   9  14      521.57      556.44     69.85 o 
  -3   9  14      136.56      123.44     50.24 o 
  -2   9  14      809.13      861.21     74.64 o 
  -1   9  14      781.13      614.33     67.46 o 
   0   9  14     1021.81      936.80     76.07 o 
   1   9  14      536.65      423.91     60.28 o 
   2   9  14     1096.15      910.49     74.16 o 
   3   9  14        2.01      -28.23     35.88 o 
   4   9  14      748.25      634.42     67.46 o 
  -5  10  14      260.17      369.36     66.50 o 
  -4  10  14      188.07      169.83     70.33 o 
  -3  10  14      568.00      583.42     50.92 o 
  -2  10  14       78.61       45.50     31.63 o 
  -1  10  14      592.76      570.25     60.05 o 
   0  10  14        4.11       12.44     40.67 o 
   1  10  14      445.19      431.08     62.68 o 
   2  10  14        4.72       -1.91     39.23 o 
   3  10  14      274.02      268.41     57.89 o 
   4  10  14        1.14      -40.19     40.19 o 
  -4  11  14        0.67       -3.04     47.37 o 
  -3  11  14       17.64       -0.64     33.32 o 
  -2  11  14        7.37       -1.67     31.46 o 
  -1  11  14        4.47      -33.01     44.02 o 
   0  11  14       80.38       13.40     43.06 o 
   1  11  14       38.17       32.06     45.93 o 
   2  11  14       59.22       40.67     46.89 o 
  -3  12  14       92.97       44.50     49.28 o 
  -2  12  14        0.31        4.78     46.41 o 
   0  12  14       21.84       38.28     46.89 o 
  -8   1  15      172.28      113.87     58.85 o 
  -7   1  15      107.53      112.43     35.32 o 
  -6   1  15      211.06      170.18     34.53 o 
  -5   1  15      176.36      176.80     32.69 o 
  -4   1  15      479.70      462.72     40.19 o 
  -3   1  15      383.42      352.20     24.74 o 
  -2   1  15      480.11      463.04     24.25 o 
  -1   1  15      460.18      506.08     31.05 o 
   0   1  15       40.15       39.12     19.50 o 
   1   1  15     1239.69     1225.01     71.12 o 
   2   1  15      408.30      406.93     54.41 o 
   3   1  15      136.03      177.64     32.97 o 
   4   1  15      359.10      417.24     51.43 o 
   5   1  15       48.93       23.15     38.04 o 
   6   1  15      382.32      488.00     47.33 o 
  -8   2  15      223.26      289.46     66.50 o 
  -7   2  15      263.11      263.51     40.53 o 
  -6   2  15      404.69      485.13     46.17 o 
  -5   2  15      863.49      870.17     50.23 o 
  -4   2  15      763.94      775.38     47.69 o 
  -3   2  15     1660.03     1594.19     36.86 o 
  -2   2  15      545.82      543.23     24.58 o 
  -1   2  15      657.73      665.87     33.71 o 
   0   2  15      229.44      260.17     26.00 o 
   1   2  15      188.32      199.97     24.22 o 
   2   2  15      215.34      241.22     26.65 o 
   3   2  15     1175.94     1287.56     57.00 o 
   4   2  15       57.28       40.42     29.43 o 
   5   2  15      296.04      311.36     69.14 o 
   6   2  15       66.21       55.23     35.34 o 
  -7   3  15      377.83      386.21     44.99 o 
  -6   3  15      359.12      409.10     44.83 o 
  -5   3  15      524.05      516.71     43.54 o 
  -4   3  15      652.54      661.66     37.00 o 
  -3   3  15      488.47      467.70     28.58 o 
  -2   3  15     1050.90     1044.10     31.12 o 
  -1   3  15        7.88      -21.93     21.93 o 
   0   3  15      799.01      852.02     36.90 o 
   1   3  15      108.40      130.86     22.72 o 
   2   3  15     2735.86     2581.15    273.04 o 
   3   3  15       30.04       30.48     26.22 o 
   4   3  15      900.93      891.88     51.49 o 
   5   3  15        5.50        3.14     29.60 o 
   6   3  15      300.06      349.00     45.27 o 
  -7   4  15      129.36      181.72     41.10 o 
  -6   4  15      159.83      182.05     64.59 o 
  -5   4  15      116.04      147.41     26.81 o 
  -4   4  15      472.54      473.13     34.06 o 
  -3   4  15      368.61      329.69     25.17 o 
  -2   4  15      420.18      407.74     22.66 o 
  -1   4  15      669.12      613.87     28.90 o 
   0   4  15      346.56      338.67     28.78 o 
   1   4  15      573.28      564.27     46.76 o 
   2   4  15        1.11       19.10     19.85 o 
   3   4  15      195.83      206.33     35.14 o 
   4   4  15       36.79       64.58     28.54 o 
   5   4  15       93.78       74.23     33.45 o 
   6   4  15        0.08      -23.20     30.45 o 
  -7   5  15        1.20      -26.88     32.65 o 
  -6   5  15       17.51      -23.46     23.46 o 
  -5   5  15      215.02      242.97     53.10 o 
  -4   5  15       31.99       29.43     23.20 o 
  -3   5  15      282.78      258.54     28.50 o 
  -2   5  15       63.45       78.00     17.19 o 
  -1   5  15      253.47      239.40     26.20 o 
   0   5  15       98.13      111.11     22.42 o 
   1   5  15        4.50       -3.33     19.34 o 
   2   5  15      226.56      237.54     26.43 o 
   3   5  15      111.64      109.67     24.81 o 
   4   5  15      262.62      339.76     40.74 o 
   5   5  15       20.61       -0.14     29.94 o 
   6   5  15       26.07       43.54     51.19 o 
  -7   6  15       86.46       55.93     36.99 o 
  -6   6  15      361.33      403.15     36.98 o 
  -5   6  15      724.92      682.37     51.33 o 
  -4   6  15      417.44      446.63     38.06 o 
  -3   6  15     1405.04     1299.68     46.13 o 
  -2   6  15      504.92      459.05     25.21 o 
  -1   6  15     1559.88     1434.79     35.17 o 
   0   6  15      268.79      302.31     41.37 o 
   1   6  15      845.25      786.26     53.41 o 
   2   6  15      346.24      381.48     57.33 o 
   3   6  15      847.09      822.32     86.75 o 
   4   6  15       11.26        6.75     31.80 o 
   5   6  15       97.90      133.67     36.71 o 
   6   6  15       14.57      -42.10     42.10 o 
  -7   7  15      315.89      342.85     69.61 o 
  -6   7  15      252.92      282.68     44.52 o 
  -5   7  15      510.84      543.62     48.01 o 
  -4   7  15      649.99      670.63     48.59 o 
  -3   7  15      239.16      248.97     36.18 o 
  -2   7  15      698.82      699.90     38.56 o 
  -1   7  15      141.04      139.99     25.95 o 
   0   7  15      408.05      421.33     83.73 o 
   1   7  15      118.56      110.12     38.28 o 
   2   7  15      875.65      757.75    117.94 o 
   3   7  15        3.88        9.77     27.22 o 
   4   7  15      635.49      577.49     70.33 o 
   5   7  15        1.85       -5.26     43.06 o 
  -6   8  15      135.47      181.03     41.21 o 
  -5   8  15      476.09      585.47     50.33 o 
  -4   8  15      217.03      304.53     40.25 o 
  -3   8  15      374.73      446.57     63.63 o 
  -2   8  15       29.50       33.86     32.05 o 
  -1   8  15      142.47      172.17     29.64 o 
   0   8  15       11.94       11.53     31.82 o 
   1   8  15      421.17      395.02     40.22 o 
   2   8  15       15.58      -17.07     27.38 o 
   3   8  15      213.60      214.04     38.75 o 
   4   8  15       39.77       -8.61     43.54 o 
   5   8  15      147.59      237.79     57.41 o 
  -5   9  15       16.14       -8.61     48.32 o 
  -4   9  15       69.64       70.33     50.72 o 
  -3   9  15       55.55       22.01     46.41 o 
  -2   9  15        5.55        6.70     40.19 o 
  -1   9  15        1.26      -20.09     35.88 o 
   0   9  15       32.95       52.63     43.54 o 
   1   9  15       93.79       39.71     44.97 o 
   2   9  15       59.11      103.82     45.45 o 
   3   9  15       16.24       -2.87     42.10 o 
  -4  10  15       14.75       -1.12     31.63 o 
  -3  10  15      105.29       99.92     38.75 o 
  -2  10  15        3.35       -2.87     31.46 o 
  -1  10  15      423.69      404.29     66.98 o 
   0  10  15       44.00      -37.80     37.80 o 
   1  10  15      230.35      233.96     51.67 o 
   2  10  15      130.03       76.07     49.28 o 
   3  10  15      421.69      329.17     62.20 o 
  -3  11  15      121.72      128.70     48.80 o 
  -2  11  15      219.96      279.89     63.16 o 
  -7   0  16      746.46      603.32     74.64 o 
  -6   0  16      475.50      516.25     68.42 o 
  -5   0  16      748.60      641.12     69.38 o 
  -4   0  16      628.48      631.07     66.03 o 
  -3   0  16      468.24      461.81     42.46 o 
  -2   0  16      301.56      316.51     34.50 o 
  -1   0  16     1730.01     1878.39     87.56 o 
   0   0  16       10.90      -21.09     21.09 o 
   1   0  16     2456.67     2160.72    205.25 o 
   2   0  16      167.26      195.21     48.32 o 
   3   0  16     1729.51     1785.57     94.73 o 
   4   0  16       85.11       45.93     44.97 o 
   5   0  16      898.92      834.41     75.59 o 
  -7   1  16      430.70      479.62     50.20 o 
  -6   1  16      120.92      110.73     32.86 o 
  -5   1  16      307.68      310.91     41.61 o 
  -4   1  16      611.06      600.69     46.33 o 
  -3   1  16      374.46      390.49     27.34 o 
  -2   1  16     2407.61     2178.40     42.52 o 
  -1   1  16      549.20      590.88     60.33 o 
   0   1  16     1113.82     1071.81     72.83 o 
   1   1  16      208.83      268.08     27.17 o 
   2   1  16       31.61       14.54     27.57 o 
   3   1  16      264.31      312.28     39.74 o 
   4   1  16      177.35      191.50     44.02 o 
   5   1  16       25.57       11.10     32.46 o 
  -7   2  16        9.36      -33.31     33.31 o 
  -6   2  16        0.67      -23.75     30.60 o 
  -5   2  16       29.57       12.12     29.43 o 
  -4   2  16       17.79      -12.84     26.55 o 
  -3   2  16      111.80       84.92     18.90 o 
  -2   2  16      216.78      185.27     19.99 o 
  -1   2  16      269.58      235.15     33.94 o 
   0   2  16      335.79      353.91     29.86 o 
   1   2  16      135.67      162.47     24.71 o 
   2   2  16      442.22      434.59     40.56 o 
   3   2  16       34.99       47.09     29.77 o 
   4   2  16        0.17      -28.41     28.41 o 
   5   2  16      130.85      132.44     37.24 o 
  -7   3  16      184.96      183.53     42.09 o 
  -6   3  16      366.50      299.37     43.47 o 
  -5   3  16       29.74       59.61     31.26 o 
  -4   3  16      243.04      181.42     28.28 o 
  -3   3  16      125.71      129.74     21.71 o 
  -2   3  16      173.87      191.82     20.51 o 
  -1   3  16      281.37      279.21     23.80 o 
   0   3  16      164.02      173.96     26.08 o 
   1   3  16      445.80      477.36     33.30 o 
   2   3  16        7.39        0.46     20.62 o 
   3   3  16      304.41      321.88     40.94 o 
   4   3  16       41.90       50.14     32.20 o 
   5   3  16       17.76        4.22     31.23 o 
  -7   4  16      195.07      211.47     42.62 o 
  -6   4  16      573.49      558.68     51.34 o 
  -5   4  16      123.71      164.96     29.70 o 
  -4   4  16      595.42      575.95     36.53 o 
  -3   4  16      528.31      528.02     31.03 o 
  -2   4  16      583.47      546.61     26.43 o 
  -1   4  16      747.28      633.17     35.45 o 
   0   4  16      516.12      530.71     33.69 o 
   1   4  16      350.36      369.88     30.69 o 
   2   4  16      243.61      220.48     27.41 o 
   3   4  16      394.07      453.67     45.48 o 
   4   4  16      200.79      218.18     39.72 o 
   5   4  16      699.13      699.24     54.78 o 
  -7   5  16       93.17      191.28     80.38 o 
  -6   5  16      224.77      241.82     41.95 o 
  -5   5  16      226.97      282.27     33.01 o 
  -4   5  16      529.84      554.13     37.84 o 
  -3   5  16      694.15      677.44     38.68 o 
  -2   5  16      982.90      930.53     31.45 o 
  -1   5  16      247.19      278.75     22.81 o 
   0   5  16     1339.44     1346.20     96.57 o 
   1   5  16      230.26      252.11     28.98 o 
   2   5  16     1029.79      968.72     69.95 o 
   3   5  16      403.37      383.45     41.66 o 
   4   5  16      819.93      842.09     55.28 o 
   5   5  16        3.10      -32.14     32.14 o 
  -7   6  16       66.38       84.69     54.54 o 
  -6   6  16      239.75      199.91     32.99 o 
  -5   6  16       61.94       59.71     26.08 o 
  -4   6  16       68.80       44.47     25.19 o 
  -3   6  16      132.80      146.47     27.78 o 
  -2   6  16      131.36      120.31     19.78 o 
  -1   6  16      194.88      192.72     21.13 o 
   0   6  16       48.29       55.47     22.86 o 
   1   6  16       17.75       -9.32     21.08 o 
   2   6  16       35.58       26.28     22.04 o 
   3   6  16      487.69      508.98     50.09 o 
   4   6  16       30.19      -15.70     29.94 o 
   5   6  16      231.01      194.61     44.73 o 
  -6   7  16      172.70      185.36     42.37 o 
  -5   7  16        0.61      -21.92     32.22 o 
  -4   7  16        5.44       -4.99     29.82 o 
  -3   7  16       19.04       27.07     30.50 o 
  -2   7  16       13.39      -21.57     21.57 o 
  -1   7  16       36.54       36.17     22.54 o 
   0   7  16        2.50       29.41     28.91 o 
   1   7  16       30.66       17.50     32.06 o 
   2   7  16       20.04       -0.67     27.11 o 
   3   7  16       38.14       37.00     31.75 o 
   4   7  16      260.57      228.22     57.89 o 
  -5   8  16       12.02      -28.82     32.97 o 
  -4   8  16      356.81      398.57     46.93 o 
  -3   8  16      629.27      607.74     48.83 o 
  -2   8  16       49.81       15.99     25.42 o 
  -1   8  16      826.51      758.31     61.13 o 
   0   8  16      141.84      119.30     31.18 o 
   1   8  16      812.70      763.13     94.49 o 
   2   8  16       25.54        7.49     28.57 o 
   3   8  16       64.27       21.35     28.51 o 
   4   8  16       34.96      121.53     50.72 o 
  -4   9  16      208.02      257.88     63.63 o 
  -3   9  16      443.56      452.13     72.72 o 
  -2   9  16      396.85      459.79     70.81 o 
  -1   9  16      269.46      210.04     56.46 o 
   0   9  16      220.51      271.28     58.37 o 
   1   9  16      102.52      119.61     51.19 o 
   2   9  16      440.82      446.39     66.03 o 
   3   9  16        5.61       31.10     43.06 o 
  -3  10  16      307.74      267.45     56.46 o 
  -2  10  16      172.40      176.55     51.67 o 
  -1  10  16      145.66      118.66     55.50 o 
   0  10  16        4.98       -4.31     47.37 o 
  -2  11  16       36.48       31.10     48.80 o 
  -6   1  17       37.57       32.92     33.97 o 
  -5   1  17      343.12      364.47     42.90 o 
  -4   1  17      295.65      339.43     44.26 o 
  -3   1  17      125.26      121.77     23.85 o 
  -2   1  17      339.50      315.10     27.62 o 
  -1   1  17      189.20      241.08     33.49 o 
   0   1  17      454.80      492.53     37.28 o 
   1   1  17       94.08       74.41     24.77 o 
   2   1  17      315.77      397.32     41.77 o 
   3   1  17        3.31      -18.83     36.60 o 
   4   1  17      201.23      282.50     53.83 o 
   5   1  17        6.76      -11.01     30.38 o 
  -6   2  17      533.63      543.20     51.39 o 
  -5   2  17      611.15      606.34     52.09 o 
  -4   2  17      861.14      767.94     51.41 o 
  -3   2  17      302.01      294.71     24.92 o 
  -2   2  17     1020.67      962.07     32.19 o 
  -1   2  17      623.50      544.47     59.33 o 
   0   2  17      333.64      318.22     30.45 o 
   1   2  17     1448.47     1435.60    121.51 o 
   2   2  17      145.49      171.19     34.85 o 
   3   2  17     1179.17     1313.23     62.92 o 
   4   2  17      256.76      259.87     40.74 o 
   5   2  17      493.29      470.79     71.29 o 
  -6   3  17       26.98       11.52     31.33 o 
  -5   3  17      408.94      449.34     60.28 o 
  -4   3  17      327.85      317.71     33.88 o 
  -3   3  17      145.10      150.70     23.16 o 
  -2   3  17      497.35      500.38     28.01 o 
  -1   3  17      202.68      249.04     29.23 o 
   0   3  17     1161.51     1082.57     43.78 o 
   1   3  17      216.85      261.91     32.88 o 
   2   3  17      465.70      493.22     44.18 o 
   3   3  17      553.74      633.66     50.41 o 
   4   3  17      149.58      187.04     39.33 o 
   5   3  17      297.12      277.02     64.11 o 
  -6   4  17      105.48      117.54     38.40 o 
  -5   4  17       53.41       51.35     44.02 o 
  -4   4  17       81.89       56.19     26.32 o 
  -3   4  17        5.02      -10.12     21.41 o 
  -2   4  17      152.46      131.43     20.66 o 
  -1   4  17       48.79       35.72     18.06 o 
   0   4  17       90.35       63.69     24.01 o 
   1   4  17       13.99      -19.35     20.81 o 
   2   4  17       15.04       -7.27     22.45 o 
   3   4  17       71.80       49.38     33.65 o 
   4   4  17        2.01      -30.36     32.64 o 
   5   4  17       42.37        2.87     48.80 o 
  -6   5  17       21.83       13.63     34.28 o 
  -5   5  17      114.14      139.98     32.09 o 
  -4   5  17       21.66        6.71     23.75 o 
  -3   5  17       54.10       42.44     25.15 o 
  -2   5  17      221.09      215.52     23.00 o 
  -1   5  17        5.38        9.19     16.91 o 
   0   5  17       69.17       58.86     24.64 o 
   1   5  17        7.66       -2.87     23.01 o 
   2   5  17      101.53      111.73     25.97 o 
   3   5  17       32.62      -25.26     29.09 o 
   4   5  17        4.24      -17.27     32.24 o 
   5   5  17       47.66      105.74     59.33 o 
  -6   6  17      300.43      271.32     44.83 o 
  -5   6  17      239.48      267.96     39.14 o 
  -4   6  17      219.97      199.23     32.36 o 
  -3   6  17      194.05      178.38     30.08 o 
  -2   6  17      235.15      272.78     24.34 o 
  -1   6  17      475.45      472.22     27.60 o 
   0   6  17       56.29       45.12     24.50 o 
   1   6  17      177.82      219.91     29.54 o 
   2   6  17      131.94      145.84     27.83 o 
   3   6  17       89.47       71.32     56.94 o 
   4   6  17       34.59      -33.02     62.44 o 
  -5   7  17      218.50      223.44     61.24 o 
  -4   7  17       68.83       34.57     32.31 o 
  -3   7  17      420.66      477.02     46.33 o 
  -2   7  17       80.49       81.37     25.58 o 
  -1   7  17      502.96      543.71     38.28 o 
   0   7  17      371.70      365.16     42.56 o 
   1   7  17      168.52      150.50     70.09 o 
   2   7  17      723.71      669.49    109.09 o 
   3   7  17      228.23      360.75     63.16 o 
  -5   8  17       19.80       58.37     51.67 o 
  -4   8  17      276.34      270.80     60.28 o 
  -3   8  17       77.01        6.65     69.85 o 
  -2   8  17      340.97      343.86     35.47 o 
  -1   8  17      356.18      408.40     35.16 o 
   0   8  17      219.05      199.99     57.41 o 
   1   8  17      140.56      134.86     36.03 o 
   2   8  17      151.29      158.79     35.14 o 
   3   8  17        5.44       14.79     41.63 o 
  -1   9  17       41.42      -13.88     47.37 o 
   0   9  17       25.32       33.97     44.97 o 
   1   9  17        7.42        4.78     46.89 o 
  -2  10  17      113.90      218.17     58.85 o 
  -6   0  18      439.40      418.16     69.85 o 
  -5   0  18      131.60      108.13     54.06 o 
  -4   0  18      909.32      871.73     79.90 o 
  -3   0  18       98.33       78.86     34.34 o 
  -2   0  18      223.60      246.50     36.19 o 
   0   0  18      486.44      534.91     65.55 o 
   1   0  18      212.37      249.27     54.06 o 
   2   0  18      471.24      533.95     65.07 o 
   3   0  18      257.55      332.52     56.94 o 
   4   0  18      440.05      472.23     66.50 o 
  -6   1  18        1.62      -16.72     33.31 o 
  -5   1  18      199.76      200.92     38.94 o 
  -4   1  18       80.20       71.94     34.49 o 
  -3   1  18      728.51      655.94     34.18 o 
  -2   1  18      721.21      662.16     34.84 o 
  -1   1  18      697.57      631.82     38.22 o 
   0   1  18      415.04      455.08     50.17 o 
   1   1  18      132.75      138.67     26.38 o 
   2   1  18      265.16      292.39     37.71 o 
   3   1  18        3.52      -19.16     27.70 o 
   4   1  18       75.65       79.45     35.48 o 
  -6   2  18       20.72        7.66     44.50 o 
  -5   2  18       39.36       42.11     35.34 o 
  -4   2  18        4.02       -3.83     26.36 o 
  -3   2  18       29.91       15.77     25.68 o 
  -2   2  18       15.31       20.02     17.42 o 
  -1   2  18        3.86      -15.59     15.59 o 
   0   2  18       23.66       49.59     24.12 o 
   1   2  18      158.15      158.22     25.82 o 
   2   2  18        3.75      -20.60     29.41 o 
   3   2  18      172.65      154.84     38.56 o 
   4   2  18       10.58      -24.83     32.77 o 
  -6   3  18        1.05      -45.45     45.45 o 
  -5   3  18       29.56       18.23     33.49 o 
  -4   3  18        6.47        1.38     28.88 o 
  -3   3  18       64.92       43.44     21.74 o 
  -2   3  18       41.72       23.92     18.98 o 
  -1   3  18      117.36      131.25     21.50 o 
   0   3  18      170.37      174.22     27.18 o 
   1   3  18      111.52       96.15     27.67 o 
   2   3  18       63.58       26.31     32.30 o 
   3   3  18        9.93      -28.39     28.39 o 
   4   3  18      288.47      342.09     66.98 o 
  -6   4  18      366.23      339.22     66.50 o 
  -5   4  18       73.91       80.71     51.67 o 
  -4   4  18      653.41      643.68     41.70 o 
  -3   4  18      392.13      371.76     31.69 o 
  -2   4  18      452.97      446.19     28.26 o 
  -1   4  18      219.52      189.44     23.17 o 
   0   4  18      212.88      270.59     31.67 o 
   1   4  18      642.66      668.77     39.67 o 
   2   4  18        5.35      -16.15     29.91 o 
   3   4  18      787.62      828.95     54.29 o 
   4   4  18       63.89      122.96     55.50 o 
  -5   5  18      365.70      392.51     70.52 o 
  -4   5  18      213.15      186.73     32.28 o 
  -3   5  18      720.01      709.75     42.97 o 
  -2   5  18      128.03       99.92     20.67 o 
  -1   5  18      613.22      557.08     30.40 o 
   0   5  18      291.10      297.85     39.97 o 
   1   5  18      538.34      520.18     65.04 o 
   2   5  18      253.07      268.45     39.48 o 
   3   5  18      188.16      194.38     39.58 o 
   4   5  18       40.94       11.96     51.67 o 
  -5   6  18        3.34      -13.79     59.57 o 
  -4   6  18       15.75       11.28     25.93 o 
  -3   6  18        2.93        6.40     26.48 o 
  -2   6  18       13.05      -19.06     19.13 o 
  -1   6  18        5.49       17.62     19.47 o 
   0   6  18      168.28      122.64     38.28 o 
   1   6  18       50.33       69.67     25.32 o 
   2   6  18       32.80       18.88     25.35 o 
   3   6  18       10.41      -23.34     32.09 o 
  -4   7  18       17.94      -38.75     48.80 o 
  -3   7  18        8.70      -14.16     35.64 o 
  -2   7  18       14.64       -0.39     25.29 o 
  -1   7  18       16.86       14.33     28.20 o 
   0   7  18        1.71       14.54     31.60 o 
   1   7  18        1.00      -28.70     28.70 o 
   2   7  18        0.64       25.86     31.80 o 
  -3   8  18       99.83      152.15     56.94 o 
  -2   8  18      105.52      104.74     35.18 o 
  -1   8  18      256.87      273.63     41.55 o 
   0   8  18      153.84      215.55     33.13 o 
   1   8  18      117.93       99.35     36.37 o 
   2   8  18       35.74       75.59     47.84 o 
  -5   1  19      107.15       62.46     37.71 o 
  -4   1  19        3.05      -37.11     39.23 o 
  -3   1  19       49.46       20.66     23.20 o 
  -2   1  19       21.59       -5.37     20.33 o 
  -1   1  19      170.09      149.24     26.55 o 
   0   1  19      134.30      166.36     27.77 o 
   1   1  19      309.52      336.70     43.13 o 
   2   1  19      259.40      349.28     55.26 o 
   3   1  19      110.00       75.21     34.47 o 
  -5   2  19       89.39       57.89     52.63 o 
  -4   2  19      616.30      624.36     54.10 o 
  -3   2  19        8.93       12.11     27.01 o 
  -2   2  19     1252.23     1149.70     38.42 o 
  -1   2  19       97.16      100.20     22.13 o 
   0   2  19      480.56      524.50     42.37 o 
   1   2  19      110.23      138.53     37.89 o 
   2   2  19      240.67      206.23     40.45 o 
   3   2  19      174.18      147.84     55.98 o 
  -5   3  19      355.10      384.19     67.94 o 
  -4   3  19      303.06      286.36     65.07 o 
  -3   3  19      240.14      249.15     28.99 o 
  -2   3  19      291.99      259.74     25.97 o 
  -1   3  19      278.31      276.57     25.76 o 
   0   3  19       83.28       44.60     25.98 o 
   1   3  19      622.41      616.65     54.11 o 
   2   3  19       61.58       77.88     35.52 o 
   3   3  19      233.18      246.40     64.11 o 
  -5   4  19       30.88      -46.89     46.89 o 
  -4   4  19       32.65       19.47     29.13 o 
  -3   4  19       44.19       27.69     25.53 o 
  -2   4  19       78.23       63.27     21.51 o 
  -1   4  19       29.68       18.59     19.07 o 
   0   4  19       15.93        4.72     25.12 o 
   1   4  19       10.93       25.91     25.26 o 
   2   4  19       39.24       76.67     34.28 o 
   3   4  19      285.72      292.81     64.11 o 
  -4   5  19        0.28       -9.81     34.17 o 
  -3   5  19        1.44      -24.62     24.62 o 
  -2   5  19       16.74      -20.90     22.98 o 
  -1   5  19       38.64       -4.17     20.11 o 
   0   5  19        0.66      -27.81     27.81 o 
   1   5  19       38.60       33.09     36.86 o 
   2   5  19       24.43      -21.99     77.75 o 
   3   5  19       12.76       15.79     49.28 o 
  -3   6  19      146.38      158.84     54.06 o 
  -2   6  19      341.78      365.67     37.54 o 
  -1   6  19      220.51      187.10     32.22 o 
   0   6  19      294.72      261.79     42.41 o 
   1   6  19       85.85       34.80     38.09 o 
   2   6  19      190.83      276.54     61.72 o 
  -3   7  19      468.50      476.06     71.77 o 
  -2   7  19      129.67      142.69     42.58 o 
  -1   7  19      314.83      280.64     43.79 o 
   1   7  19      277.25      205.73     57.41 o 
  -3   0  20       91.00      130.27     39.40 o 
  -2   0  20       26.85       21.18     30.86 o 
  -1   0  20        2.85        5.17     34.69 o 
   0   0  20      538.15      533.47     76.55 o 
   1   0  20       60.28       55.98     50.72 o 
  -3   1  20      699.90      579.91     44.29 o 
  -2   1  20      131.12       99.73     27.42 o 
  -1   1  20      621.49      595.69     37.28 o 
   0   1  20      103.41       84.46     39.05 o 
   1   1  20       94.83      127.62     40.06 o 
  -3   2  20        9.04      -28.02     28.02 o 
  -2   2  20       15.44      -20.97     20.97 o 
  -1   2  20        6.28       20.30     18.86 o 
   0   2  20        4.92       40.94     26.32 o 
   1   2  20        0.30      -22.59     30.35 o 
  -3   3  20       63.64       59.33     38.05 o 
  -2   3  20       30.50       12.64     19.31 o 
  -1   3  20       45.21        3.78     20.47 o 
   0   3  20        7.89       13.76     26.32 o 
   1   3  20      131.48      206.69     57.89 o 
  -3   4  20       87.14       32.06     53.59 o 
  -2   4  20      210.30      176.34     24.11 o 
  -1   4  20       23.26        0.11     20.91 o 
   0   4  20      276.84      277.17     53.83 o 
   1   4  20      150.27      104.06     34.79 o 
  -3   5  20      467.26      398.07     67.46 o 
  -2   5  20       39.78      -22.77     49.28 o 
  -1   5  20      513.64      560.69     36.56 o 
   0   5  20      226.40      204.11     32.95 o 
   1   5  20      300.26      324.18     47.84 o 
   0   2  21       83.13       55.50     43.54 o 
   0   3  21       13.78      -27.27     44.50 o 
                                                 
